# Supplementary material for: Exploring the causal role of plasma metabolites and metabolite ratios in prostate cancer: a two-sample Mendelian randomization study
Source: Front Mol Biosci. 2025 Jan 6;11:1406055. doi: 10.3389/fmolb.2024.1406055 (PMC11743260; doi:10.3389/fmolb.2024.1406055)
Supplement: Supplementary file 2 [file DataSheet1.xlsx]

## Sheet: Tables of Contents
	Contents	Description
	Table ST1	The characteristics of SNPs and their genetic associations with plasma metabolome and PCa (GWAS Catalog study accession id: GCST90274714)
	Table ST2	The characteristics of SNPs and their genetic associations with plasma metabolome and PCa (GWAS Catalog study accession id: GCST006085)
	Table ST3	98 suggestive causal associations of plasma metabolome on the risk of PCa (GWAS Catalog study accession id: GCST90274714)
	Table ST4	94 suggestive causal associations of plasma metabolome on the risk of PCa (GWAS Catalog study accession id: GCST006085)
	Table ST5	Results of heterogeneity analysis with Cochran's Q statistic for 152 suggestive causal associations
	Table ST6	Results ofpleiotropy analysis with MR-Egger intercepts and MR-PRESSO global test for 152 suggestive causal associations
	Table ST7	The reverse MR analysis of N_acetyl_L_glutamine and Pca

## Sheet: ST1
Table ST1 The characteristics of SNPs and their genetic associations with plasma metabolome and PCa (GWAS Catalog study accession id: GCST90274714)
SNP	CHR	Effect Allele	Reference Allele	Summary statistics for exposure								Summary statistics for PCa (study accession id: GCST90274714)
				R2	F	Beta	SE	P value	samplesize	id.exposure		Beta	SE	P value
rs10000291	4	T	C	0.00478367	39.6742	0.0954508	0.0151521	2.98559e-10	8256	3-formylindole levels		-0.0037	0.0058	0.5256
rs10001311	4	C	G	0.00263099	21.7181	0.0708456	0.0152002	3.14912e-06	8235	Glycerol to carnitine ratio		0.004	0.0063	0.5276
rs1000136	7	T	C	0.00393655	22.0528	-0.0733014	0.0156064	2.64178e-06	5582	17alpha-hydroxypregnanolone glucuronide levels		-0.009	0.0057	0.1133
rs1000141	2	T	C	0.00275431	22.7333	0.0734663	0.0154065	1.85579e-06	8233	3-methyl-2-oxovalerate to 4-methyl-2-oxopentanoate ratio		-0.0103	0.0055	0.06228
rs1000156	8	G	A	0.00270733	22.3147	-0.0892357	0.0188882	2.30793e-06	8222	Glycerate levels		-0.0047	0.007	0.5009
rs10003807	4	C	T	0.00349753	25.5655	-0.214142	0.0423463	4.2609e-07	7286	3-methoxycatechol sulfate (2) levels		0.0015	0.0149	0.9215
rs10004304	4	T	C	0.00274083	22.1271	0.0952775	0.0202523	2.54455e-06	8053	X-24241 levels		0.0024	0.0072	0.7422
rs10004542	4	G	A	0.00298032	21.2146	0.0814848	0.0176888	4.09376e-06	7099	Tartarate levels		0.01	0.006	0.09418
rs1000533	1	C	T	0.00258578	21.2532	-0.0744348	0.016144	4.01341e-06	8200	3-methyl-2-oxovalerate to 3-methyl-2-oxobutyrate ratio		-0.004	0.0059	0.4956
rs10005620	4	A	C	0.0024605	19.6832	0.0863954	0.019471	9.11692e-06	7982	X-21471 levels		0.0009	0.0071	0.9021
rs10005957	4	T	C	0.00286516	23.7285	-0.184216	0.0378129	1.10597e-06	8260	Hydroxypalmitoyl sphingomyelin (d18:1/16:0(OH)) levels		-0.0015	0.0135	0.9099
rs10006032	4	G	A	0.00251192	20.6748	-0.15194	0.0334117	5.42817e-06	8212	1-linoleoylglycerol (18:2) levels		-0.0118	0.0135	0.3817
rs10006132	4	A	G	0.0034405	28.4925	0.106176	0.0198888	9.37219e-08	8255	X-12680 levels		-0.001	0.0073	0.8944
rs10006723	4	T	G	0.00298253	24.5	0.170956	0.0345341	7.40711e-07	8192	Carnitine levels		-0.0425	0.0126	0.0007654
rs10006729	4	G	A	0.00274463	22.8321	-0.069881	0.0146229	1.76268e-06	8298	Isoleucine to phosphate ratio		-0.0042	0.0056	0.4517
rs1000768	11	T	G	0.00237861	19.6226	0.0683876	0.0154364	9.41139e-06	8232	Glycosyl-N-behenoyl-sphingadienine (d18:2/22:0) levels		0.0089	0.0057	0.1189
rs10007799	4	A	G	0.00254153	20.6082	-0.159871	0.0352124	5.62026e-06	8090	Carboxyethyl-gaba levels		-0.0058	0.0124	0.6367
rs1000821	17	T	C	0.0047254	39.1411	0.0955501	0.0152708	3.92298e-10	8246	Sphingosine 1-phosphate levels		0.0052	0.0058	0.3749
rs10008293	4	A	T	0.00240747	19.9168	0.0678932	0.0152112	8.06852e-06	8255	Myristoleate (14:1n5) levels		0.0002	0.0058	0.974
rs10008293	4	A	T	0.00244219	20.0113	0.0672962	0.0150418	7.67899e-06	8176	Glycerol to sulfate ratio		0.0002	0.0058	0.974
rs10008401	4	C	T	0.00318114	22.0199	0.0800086	0.0170477	2.68944e-06	6902	Suberate (C8-DC) levels		0.0019	0.0057	0.7428
rs10008952	4	T	G	0.00267626	19.8789	-0.0785743	0.0176208	8.22747e-06	7410	2'-deoxyuridine to cytidine ratio		0.0038	0.0063	0.5455
rs10009978	4	T	C	0.0024351	20.0751	-0.113294	0.0252828	7.42704e-06	8226	tryptophan to tyrosine ratio		0.0011	0.0092	0.908
rs10010973	4	G	T	0.00242365	20.0121	0.089141	0.0199241	7.67584e-06	8239	7-methylguanine levels		-0.0167	0.0077	0.03103
rs10011241	4	C	T	0.00270072	20.3427	-0.248843	0.0551649	6.4555e-06	7514	4-oxo-retinoic acid levels		-0.0348	0.0201	0.08264
rs1001145	6	C	T	0.00253072	20.9491	0.0806537	0.0176193	4.70366e-06	8259	Cis-3,4-methyleneheptanoylcarnitine levels		0.0016	0.0068	0.8155
rs10011572	4	T	G	0.00257142	20.4723	-0.0926567	0.0204757	6.0337e-06	7943	Succinate levels		0.0039	0.0075	0.6067
rs10011993	4	C	A	0.00330156	27.338	0.0809351	0.0154775	1.70236e-07	8255	2-hydroxy-4-(methylthio)butanoic acid levels		0.0116	0.0059	0.05117
rs10013439	4	A	G	0.00278645	19.6966	-0.113268	0.0255182	9.05026e-06	7051	Picolinate levels		-0.0032	0.0085	0.7056
rs10014286	4	C	T	0.0024344	20.0743	-0.0914222	0.0204023	7.43017e-06	8228	Arachidate (20:0) levels		-0.0031	0.0071	0.6674
rs10014755	4	G	A	0.00739275	60.5582	-0.12144	0.0156035	7.09071e-15	8133	Alpha-ketobutyrate to 3-methyl-2-oxobutyrate ratio		0.0049	0.0056	0.3756
rs10014780	4	G	A	0.00251546	20.8982	-0.0956574	0.0209224	4.83094e-06	8289	3-methylhistidine levels		0.0062	0.0074	0.4058
rs10016457	4	T	G	0.00249976	20.6421	-0.0680842	0.0149836	5.52175e-06	8239	Creatinine levels		0.0051	0.0062	0.4136
rs10016748	4	C	T	0.00425228	24.8924	-0.097394	0.0195175	6.03517e-07	5831	Glucuronide of C12H22O4 (1) levels		0.0002	0.0061	0.9722
rs10017190	4	T	G	0.00280564	23.2904	0.0772922	0.0160138	1.38887e-06	8280	4-vinylphenol sulfate levels		0.0008	0.0058	0.8938
rs10017259	4	A	G	0.00252565	20.9349	-0.0830187	0.0181421	4.73878e-06	8270	1-arachidonoyl-GPE (20:4n6) levels		-0.0041	0.0066	0.5374
rs10018182	4	G	T	0.00272289	21.2856	-0.0741575	0.0160715	3.94559e-06	7798	X-11483 levels		0.0083	0.0055	0.1304
rs10018448	4	G	A	0.00485572	40.0404	0.0938716	0.0148331	2.47555e-10	8208	Alpha-hydroxyisovalerate levels		0.003	0.0058	0.6031
rs10019927	4	A	G	0.00274739	22.6237	0.100043	0.0210306	1.96494e-06	8214	N,N,N-trimethyl-5-aminovalerate levels		-0.009	0.0083	0.2752
rs10020341	4	G	A	0.0024261	19.9326	-0.228497	0.0511735	8.00122e-06	8198	Erythronate levels		-0.0148	0.0225	0.5097
rs10020631	4	A	G	0.0128067	106.118	-0.178664	0.0173416	6.85239e-25	8182	Androsterone sulfate levels		0.0122	0.0069	0.07693
rs10021230	4	A	T	0.00255069	20.895	0.0832449	0.0182089	4.83846e-06	8173	Cis-4-decenoate (10:1n6) levels		-0.0018	0.0067	0.7843
rs10022078	4	C	G	0.00260198	20.3015	0.167617	0.0371962	6.59704e-06	7784	X-11632 levels		-0.0091	0.0142	0.5221
rs10022238	4	T	G	0.00256896	20.5737	0.0800211	0.0176398	5.72257e-06	7990	Branched chain 14:0 dicarboxylic acid levels		-0.0094	0.0063	0.1386
rs10022440	4	A	G	0.00327954	20.3178	-0.14809	0.0328486	6.53577e-06	6177	Glycine conjugate of C10H12O2 levels		-0.0118	0.0118	0.3182
rs10022462	4	T	C	0.00419231	29.8823	0.0925183	0.0169223	4.57077e-08	7100	Isovalerylglycine levels		0.0171	0.0056	0.002211
rs10022462	4	T	C	0.00327168	26.9585	-0.0815387	0.0157023	2.07173e-07	8215	2-hydroxybutyrate/2-hydroxyisobutyrate levels		0.0171	0.0056	0.002211
rs10022462	4	T	C	0.00736591	61.1455	-0.122581	0.0156743	5.26012e-15	8242	2-aminobutyrate levels		0.0171	0.0056	0.002211
rs10022462	4	T	C	0.00244336	20.0601	-0.0705048	0.0157398	7.48569e-06	8192	Alpha-ketobutyrate levels		0.0171	0.0056	0.002211
rs10022619	4	T	C	0.00282193	22.5572	-0.211174	0.0444573	2.03377e-06	7973	Methyl glucopyranoside (alpha + beta) levels		0.0386	0.0157	0.01392
rs10023065	4	G	T	0.00519823	27.1041	0.102591	0.0197019	1.91734e-07	5189	(2,4 or 2,5)-dimethylphenol sulfate levels		0.0075	0.0055	0.1708
rs10023688	4	T	C	0.0027401	20.2857	0.0845451	0.0187687	6.65074e-06	7385	X-12851 levels		-0.0122	0.0062	0.05067
rs1002607	9	C	T	0.00305105	25.3064	-0.078572	0.0156171	4.87509e-07	8271	Serine levels		0.0147	0.0057	0.009981
rs1002607	9	C	T	0.00256806	21.0995	-0.0725343	0.015789	4.34906e-06	8197	Serine to alpha-tocopherol ratio		0.0147	0.0057	0.009981
rs10026304	4	G	A	0.00240596	19.8608	-0.119442	0.0267982	8.30844e-06	8237	3-hydroxydecanoylcarnitine levels		0.0004	0.0098	0.9679
rs1002762	20	G	A	0.0029066	23.9707	-0.0958491	0.0195747	9.75154e-07	8225	1-oleoylglycerol (18:1) levels		-0.0063	0.0073	0.3871
rs10028378	4	G	T	0.00293222	21.5358	0.0996459	0.0214694	3.46238e-06	7325	3-hydroxysebacate levels		-0.0113	0.0075	0.1295
rs10028378	4	G	T	0.00290372	19.6922	0.102313	0.0230526	9.06922e-06	6764	X-23655 levels		-0.0113	0.0075	0.1295
rs10028455	4	C	G	0.00503069	23.1015	-0.172161	0.0358113	1.52871e-06	4571	Adenosine 5'-diphosphate (ADP) to fructose ratio		0.0028	0.0096	0.774
rs10028561	4	A	T	0.00334299	22.4564	0.0927406	0.0195675	2.14227e-06	6697	2-palmitoleoyl-GPC (16:1) levels		-0.0056	0.0064	0.382
rs1002878	9	C	T	0.00253614	20.7755	-0.0848218	0.0186071	5.15039e-06	8173	Adenosine 5'-monophosphate (AMP) to threonine ratio		0.0021	0.0066	0.7462
rs10029516	4	T	G	0.00289112	21.7028	0.074466	0.0159824	3.17342e-06	7487	2-methoxyhydroquinone sulfate (1) levels		0.0043	0.0058	0.4565
rs1002981	8	C	G	0.00275172	21.5502	-0.0813106	0.0175132	3.4367e-06	7812	Cysteine-glutathione disulfide levels		-0.0021	0.006	0.7236
rs10029837	4	T	C	0.00457058	20.9789	-0.110356	0.0240885	4.6213e-06	4571	Adenosine 5'-diphosphate (ADP) to fructose ratio		-0.011	0.0066	0.09405
rs10029860	4	A	C	0.00369996	30.4375	0.0771329	0.0139792	3.43499e-08	8198	Erythronate levels		0.0094	0.0057	0.09925
rs10029860	4	A	C	0.00391613	32.27	0.0827734	0.0145693	1.33641e-08	8210	5,6-dihydrouridine levels		0.0094	0.0057	0.09925
rs10029860	4	A	C	0.00500624	41.3131	0.091721	0.0142683	1.29028e-10	8213	Pseudouridine levels		0.0094	0.0057	0.09925
rs10029860	4	A	C	0.00468817	28.8268	0.0902922	0.0168144	7.87705e-08	6122	S-adenosylhomocysteine (SAH) to leucine ratio		0.0094	0.0057	0.09925
rs1003023	22	C	G	0.00401435	24.4694	0.248964	0.0503215	7.51854e-07	6073	Ceramide (d18:1/17:0, d17:1/18:0) levels		0.023	0.0148	0.1197
rs10030676	4	T	A	0.00243737	20.0964	-0.142847	0.031861	7.34515e-06	8227	3-hydroxyhexanoylcarnitine (1) levels		0.0018	0.0128	0.8903
rs10031168	4	C	T	0.0061656	50.276	-0.121506	0.0171342	1.32699e-12	8106	Gluconate levels		-0.0092	0.0063	0.1441
rs10031457	4	G	C	0.00237782	19.6185	-0.166743	0.0376411	9.43138e-06	8233	3-methyl catechol sulfate (1) levels		-0.0173	0.0141	0.2203
rs10032323	4	A	G	0.00287147	23.7924	-0.073378	0.0150416	1.06984e-06	8264	1-myristoyl-2-arachidonoyl-GPC (14:0/20:4) levels		0.0121	0.0056	0.03039
rs1003260	6	A	G	0.00261228	21.2961	0.0857723	0.0185842	3.92466e-06	8133	N-lactoyl valine levels		0.0007	0.0068	0.9177
rs10033191	4	A	C	0.00269162	22.282	0.0975571	0.0206647	2.34733e-06	8258	3-methoxytyrosine levels		0.0008	0.008	0.925
rs10035725	5	G	T	0.00267921	20.7632	0.0668235	0.0146631	5.1824e-06	7731	Gulonate levels		0.002	0.0055	0.7132
rs10038317	5	C	A	0.00284125	21.5496	-0.121953	0.0262673	3.43771e-06	7565	4-acetylcatechol sulfate (1) levels		0.0147	0.01	0.1417
rs10038788	5	C	G	0.0025429	20.9279	-0.0962643	0.0210402	4.75651e-06	8211	Phosphate to glutamate ratio		0.0145	0.0084	0.08298
rs10038788	5	C	G	0.00247823	20.2949	0.0991422	0.0220045	6.62008e-06	8171	Glutamate to 5-oxoproline ratio		0.0145	0.0084	0.08298
rs10039028	5	G	C	0.00282073	19.6199	-0.0854513	0.0192889	9.41969e-06	6938	8-methoxykynurenate levels		-0.0055	0.0062	0.3733
rs10039449	5	G	A	0.00238869	19.6772	-0.0956883	0.0215687	9.14576e-06	8220	N,n,n-trimethyl-alanylproline betaine (tmap) levels		0.0028	0.0091	0.7585
rs10040302	5	A	C	0.00273788	20.132	-0.212892	0.0474413	7.20687e-06	7335	X-25957 levels		-0.0166	0.0192	0.3867
rs10042017	5	T	A	0.0036535	24.2675	0.105087	0.021329	8.35116e-07	6620	Ethyl alpha-glucopyranoside levels		0.0044	0.007	0.5298
rs10042053	5	C	T	0.00278332	22.9121	0.122582	0.025606	1.69107e-06	8211	Mannitol/sorbitol levels		-0.0007	0.0097	0.9385
rs10042053	5	C	T	0.0025717	21.2764	-0.117384	0.0254453	3.96552e-06	8254	Glucose to mannitol to sorbitol ratio		-0.0007	0.0097	0.9385
rs10042124	5	A	G	0.00239327	19.8447	0.0696319	0.0156291	8.3786e-06	8274	Hexadecadienoate (16:2n6) levels		-0.0122	0.0061	0.04508
rs10042254	5	G	T	0.00246157	20.2272	-0.103351	0.022977	6.85913e-06	8199	Glutamate to cysteine ratio		0	0.0091	0.9986
rs10042752	5	G	T	0.00290719	23.4391	0.0899928	0.0185859	1.28549e-06	8041	X-17357 levels		0.0084	0.0066	0.2046
rs10043074	5	C	T	0.00504662	20.8367	0.148038	0.032423	4.97531e-06	4110	5alpha-pregnan-diol disulfate levels		-0.0165	0.0083	0.04785
rs10043238	5	C	G	0.0023788	19.6981	0.0720785	0.0162383	9.04609e-06	8263	X-23782 levels		0.0042	0.0061	0.4943
rs10044998	5	A	G	0.00253978	21.0243	0.28079	0.0612305	4.52275e-06	8259	Pyruvate levels		0.0043	0.0234	0.8523
rs10045630	5	A	G	0.00299761	24.8287	-0.0789452	0.0158415	6.24669e-07	8260	Hexadecanedioate (C16-DC) levels		-0.0016	0.0061	0.7888
rs10045891	5	A	C	0.00264445	21.7234	-0.0873659	0.0187424	3.14064e-06	8195	X-21467 levels		0.0034	0.0066	0.6071
rs1004663	21	C	G	0.00243988	20.1734	0.0727955	0.0162055	7.05536e-06	8250	Lignoceroyl sphingomyelin (d18:1/24:0) levels		0.0031	0.0061	0.61
rs10047346	10	A	G	0.0028606	22.7726	0.0841049	0.0176222	1.81803e-06	7940	N-acetylglucosamine/n-acetylgalactosamine levels		0.0074	0.0066	0.2631
rs10051746	5	C	T	0.00317118	21.6963	-0.0826209	0.0177351	3.18347e-06	6822	Xylose levels		-0.0046	0.006	0.4388
rs1005230	6	C	T	0.00280448	22.9658	-0.0743937	0.0155218	1.64437e-06	8168	5-methyluridine (ribothymidine) levels		0.0006	0.0056	0.9136
rs10053736	5	T	G	0.00255052	20.9038	0.102768	0.0224746	4.81693e-06	8177	N-methyl-2-pyridone-5-carboxamide levels		0.0009	0.0083	0.9123
rs10054038	5	G	A	0.00505209	20.8594	0.370968	0.0812045	4.91646e-06	4110	5alpha-pregnan-diol disulfate levels		0.022	0.0231	0.3397
rs10055120	5	T	C	0.0034073	28.1585	-0.105467	0.0198728	1.11381e-07	8238	Fructosyllysine levels		-0.0228	0.0072	0.001538
rs10057965	5	C	A	0.0025823	19.5598	-0.0879162	0.019876	9.72362e-06	7557	9,10-DiHOME levels		0.0074	0.0065	0.2549
rs10057995	5	A	G	0.00238062	19.7157	-0.147382	0.0331884	8.96461e-06	8264	Docosadienoate (22:2n6) levels		-0.0006	0.0117	0.9615
rs10058074	5	A	G	0.00393949	29.1331	-0.088692	0.0164298	6.72962e-08	7368	Behenoylcarnitine (C22) levels		0.0088	0.0055	0.1104
rs10058823	5	T	C	0.00336606	20.7003	0.11364	0.0249731	5.35202e-06	6131	X-24518 levels		-0.0057	0.0081	0.4847
rs10062061	5	A	C	0.00269713	21.9275	-0.0772274	0.0164901	2.82357e-06	8110	Carnitine to ergothioneine ratio		0.0096	0.0059	0.1013
rs10062400	5	A	G	0.00398975	24.6713	0.0953282	0.0191891	6.77063e-07	6161	Indoleacetylglutamine levels		0.0071	0.0061	0.2476
rs10062766	5	G	A	0.00261363	20.0414	0.0769204	0.0171799	7.55794e-06	7650	Carotene diol (3) levels		0.0037	0.006	0.537
rs10063681	5	T	C	0.0024195	19.9074	-0.0692409	0.0155168	8.1081e-06	8210	Alpha-ketoglutaramate levels		-0.0056	0.0058	0.3325
rs10064818	5	G	A	0.00244039	20.0675	0.10624	0.0237131	7.45658e-06	8205	Phosphate to phosphoethanolamine ratio		-0.0017	0.0093	0.8519
rs10066802	5	A	G	0.00238137	19.7099	0.0686252	0.0154557	8.99136e-06	8259	3-(4-hydroxyphenyl)lactate levels		0.0137	0.0058	0.01868
rs10067018	5	G	A	0.00247523	19.6152	-0.0700197	0.0158077	9.44642e-06	7907	Prolylglycine levels		-0.0033	0.0057	0.5564
rs10067427	5	G	A	0.00240226	19.7243	-0.0719341	0.016195	8.92295e-06	8193	Pyruvate to 3-methyl-2-oxobutyrate ratio		0.0051	0.0058	0.3771
rs10067443	5	T	C	0.00265133	21.719	-0.0895794	0.0192192	3.14785e-06	8172	Ethylmalonate levels		0.0022	0.0072	0.7575
rs10069534	5	G	A	0.00258953	20.7752	0.179466	0.0393691	5.15095e-06	8004	X-24556 levels		-0.0011	0.0158	0.945
rs10069711	5	T	G	0.00280876	22.2601	-0.0754089	0.015981	2.37392e-06	7905	N-acetylleucine levels		-0.005	0.0057	0.383
rs10070196	5	C	A	0.00268498	22.1999	0.0760053	0.0161293	2.44984e-06	8248	Hexadecenedioate (C16:1-DC) levels		0.0009	0.0061	0.8806
rs10070710	5	A	G	0.0025273	20.6725	-0.0791459	0.0174052	5.43484e-06	8161	Pipecolate levels		-0.0027	0.0063	0.665
rs10070717	5	A	G	0.00299705	24.6677	-0.128527	0.0258748	6.7907e-07	8208	Mannose to mannitol to sorbitol ratio		-0.0006	0.0096	0.9487
rs1007144	20	A	G	0.00266193	20.9679	-0.106723	0.0233037	4.65704e-06	7858	Theophylline to theobromine ratio		0.0046	0.0081	0.5754
rs1007161	19	A	G	0.00266007	21.8147	-0.0739702	0.0158354	2.99451e-06	8181	N-acetyl-L-glutamine levels		-0.0073	0.0059	0.2162
rs10072491	5	T	C	0.00253624	20.8755	-0.17568	0.038446	4.88843e-06	8212	1-linoleoylglycerol (18:2) levels		-0.0334	0.0138	0.01553
rs10073658	18	G	A	0.00254278	20.1978	0.104011	0.0231405	6.96524e-06	7925	3-phenylpropionate hydrocinnamate levels		0.0052	0.0089	0.5553
rs1007889	22	G	T	0.00275986	22.8429	0.0741001	0.0155021	1.75304e-06	8256	3-formylindole levels		-0.0016	0.006	0.7854
rs10079191	5	C	T	0.00270887	22.2758	0.0986831	0.0209061	2.35501e-06	8203	Metabolonic lactone sulfate levels		0.0018	0.0073	0.8009
rs10079318	5	A	G	0.00236813	19.5288	0.0672649	0.0152194	9.88501e-06	8229	4-methylcatechol sulfate levels		-0.0028	0.0057	0.6263
rs10079528	5	G	A	0.00267571	22.0748	-0.0722568	0.0153772	2.61471e-06	8230	Phosphate to alanine ratio		-0.0039	0.0057	0.4963
rs10080355	6	T	C	0.00266435	20.8348	0.0758929	0.0166246	4.99256e-06	7801	X-21310 levels		-0.0062	0.0059	0.2953
rs10081326	7	A	G	0.00281149	19.657	0.0752391	0.0169677	9.23867e-06	6974	X-18888 levels		0.0094	0.0059	0.1105
rs10081723	9	T	C	0.00333432	27.483	-0.0857991	0.0163643	1.57936e-07	8217	Gamma-glutamylglutamine levels		0.0155	0.0059	0.008531
rs10085931	8	G	A	0.00318872	21.6055	-0.100175	0.0215483	3.33772e-06	6756	Adenosine 3',5'-cyclic monophosphate (camp) levels		0.0144	0.007	0.04036
rs10085935	8	T	C	0.00550691	45.451	-0.0983638	0.0145885	1.55632e-11	8210	X-12100 levels		0.0068	0.0057	0.2331
rs10086743	8	T	G	0.00268363	22.2022	0.0720451	0.0152881	2.44707e-06	8253	Undecenoylcarnitine (C11:1) levels		-0.0081	0.0056	0.1463
rs10086910	8	G	T	0.00280813	21.3456	-0.0788473	0.0170638	3.82391e-06	7582	2'-o-methyluridine levels		0.0091	0.0059	0.1254
rs1008710	15	G	C	0.00369763	24.1758	-0.111775	0.0227294	8.75983e-07	6516	X-25433 levels		-0.0205	0.0072	0.004435
rs10087847	8	G	A	0.00267725	21.1426	0.263794	0.0573628	4.2514e-06	7878	X-24812 levels		-0.0211	0.0242	0.3824
rs10088682	8	T	C	0.00241263	20.0007	0.0694216	0.015521	7.72241e-06	8272	Trigonelline (n'-methylnicotinate) levels		0.0047	0.0057	0.4107
rs10088682	8	T	C	0.00285583	23.6596	0.0754437	0.0155084	1.14634e-06	8263	Citraconate/glutaconate levels		0.0047	0.0057	0.4107
rs10088682	8	T	C	0.00249709	20.5775	0.0701579	0.0154642	5.71192e-06	8222	4-ethylcatechol sulfate levels		0.0047	0.0057	0.4107
rs10089768	8	G	T	0.00245698	19.5762	-0.162423	0.0367053	9.64143e-06	7950	1,7-dimethyluric acid levels		0.0054	0.0135	0.6881
rs10089844	8	C	T	0.00265994	20.7148	0.0834603	0.0183351	5.31562e-06	7769	Cholate to adenosine 5'-monophosphate (AMP) ratio		0.0086	0.0062	0.1665
rs10090415	8	C	T	0.00247264	19.8549	0.0696306	0.0156247	8.33365e-06	8012	Glycosyl-N-(2-hydroxynervonoyl)-sphingosine (d18:1/24:1(2OH)) levels		-0.0021	0.0059	0.722
rs1009087	11	G	A	0.00299205	20.6831	0.0821004	0.0180499	5.40265e-06	6894	3,7-dimethylurate levels		0	0.0059	0.9946
rs10091622	8	A	G	0.00260111	20.6389	-0.208906	0.0459783	5.53051e-06	7916	X-25265 levels		0.0374	0.0171	0.02892
rs10093762	8	G	A	0.00323065	21.1127	0.0817315	0.0177849	4.31598e-06	6516	X-25433 levels		0.0046	0.0057	0.4238
rs10094039	8	G	A	0.00244144	20.1276	-0.069388	0.0154645	7.22541e-06	8226	1-methylhistidine levels		0.0069	0.0057	0.2291
rs10094292	8	A	G	0.0024676	20.3437	0.0720187	0.0159653	6.45372e-06	8226	Phosphate to threonine ratio		0.0017	0.006	0.7779
rs10094342	8	C	T	0.00294952	23.4678	0.111908	0.0230978	1.26638e-06	7935	N-acetylasparagine levels		-0.0019	0.0081	0.8135
rs10094942	8	G	A	0.00289913	19.6987	0.148902	0.0335442	9.03863e-06	6777	Spermidine to taurocholate ratio		0.0077	0.0108	0.4752
rs10095211	8	T	C	0.00453364	22.4891	0.0973395	0.0205218	2.10332e-06	4940	Inosine levels		-0.0077	0.0058	0.1851
rs10095211	8	T	C	0.00446342	22.0764	0.0963362	0.0204992	2.608e-06	4926	Inosine to EDTA ratio		-0.0077	0.0058	0.1851
rs10096113	8	C	T	0.00297632	24.4966	0.0885937	0.0178977	7.42106e-07	8208	Pro-hydroxy-pro levels		-0.003	0.0066	0.6514
rs1009621	3	G	A	0.00355461	28.9343	0.0875556	0.0162751	7.45938e-08	8113	1-stearoyl-2-linoleoyl-GPI (18:0/18:2) levels		-0.0015	0.0062	0.8063
rs10096702	8	A	G	0.00258012	20.0347	-0.181054	0.0404446	7.58441e-06	7747	Cholate to bilirubin (Z,Z) ratio		0.0184	0.0138	0.1832
rs10096921	8	T	G	0.00261184	21.6565	0.073215	0.0157309	3.25206e-06	8272	Caprate (10:0) levels		-0.009	0.0056	0.1089
rs10097327	8	C	T	0.00416577	25.1243	-0.0947448	0.0188989	5.3522e-07	6008	X-11858 levels		-0.0021	0.0061	0.7296
rs10097464	8	C	T	0.00260753	20.9435	-0.0715199	0.015626	4.71698e-06	8013	Gentisate levels		-0.0043	0.0058	0.4611
rs10098706	8	A	G	0.00278115	21.8204	-0.161208	0.0345064	2.98547e-06	7826	Gamma-glutamyl-2-aminobutyrate levels		0.0342	0.0123	0.00537
rs10098729	8	C	T	0.00251876	20.5494	-0.116776	0.0257573	5.79542e-06	8140	Palmitoyl-sphingosine-phosphoethanolamine (d18:1/16:0) levels		0.0282	0.0092	0.002104
rs10098930	8	C	T	0.0030179	21.8764	-0.135245	0.0289117	2.89886e-06	7229	N-formylphenylalanine levels		-0.0058	0.0098	0.5559
rs10099610	8	C	T	0.00254335	20.085	-0.0915853	0.0204331	7.38803e-06	7879	X-17010 levels		-0.0011	0.0069	0.8712
rs10099683	8	G	A	0.00251708	20.8082	-0.100908	0.0221185	5.06346e-06	8248	5-dodecenoate (12:1n7) levels		-0.0101	0.0086	0.2411
rs10099683	8	G	A	0.00251224	20.4558	-0.105465	0.0233156	6.08602e-06	8124	(2 or 3)-decenoate (10:1n7 or n8) levels		-0.0101	0.0086	0.2411
rs10100444	8	G	A	0.00246802	20.414	-0.146684	0.0324613	6.2209e-06	8253	N-acetyl-2-aminooctanoate levels		-0.0182	0.0125	0.1465
rs10101003	8	C	T	0.00250214	20.7822	-0.110212	0.024173	5.13272e-06	8287	Glutamate levels		-0.0116	0.0093	0.2154
rs10101219	8	G	C	0.00251391	20.3358	0.475512	0.105433	6.47954e-06	8071	X-15523 levels		0.0375	0.0412	0.3634
rs10101376	8	G	A	0.00280819	20.0872	0.0755876	0.0168628	7.37679e-06	7135	4-acetylphenol sulfate levels		-0.0034	0.0057	0.5527
rs10101834	8	A	G	0.00274829	22.7359	0.107688	0.0225818	1.85348e-06	8252	Allantoin levels		0.0064	0.008	0.4251
rs10101987	8	T	C	0.00275614	22.5826	0.0816956	0.0171893	2.00707e-06	8173	Glucose to N-palmitoyl-sphingosine (d18:1 to 16:0) ratio		-0.009	0.0062	0.1435
rs1010232	19	C	A	0.0032211	20.3682	-0.0847774	0.0187817	6.36654e-06	6305	Gamma-CEHC glucuronide levels		0.0062	0.0062	0.3158
rs10102352	8	G	A	0.00251462	20.5987	0.0710221	0.0156466	5.6483e-06	8173	Cis-4-decenoate (10:1n6) levels		0.0129	0.0059	0.02914
rs10102996	8	C	T	0.00267611	20.0898	-0.0862798	0.019247	7.36782e-06	7489	Acisoga levels		-0.0031	0.0071	0.6624
rs10104327	8	C	T	0.0028371	22.198	0.0735594	0.0156108	2.45187e-06	7804	X-23997 levels		0.0017	0.0056	0.7641
rs10104865	8	C	G	0.0026117	19.9323	-0.0806316	0.018058	8.00176e-06	7614	Salicylate to taurocholate ratio		0.0076	0.0063	0.2223
rs10104997	8	T	C	0.00279814	22.9586	0.0906589	0.0189184	1.65047e-06	8184	Glutamate to kynurenine ratio		0.0003	0.0069	0.9683
rs10105452	8	G	A	0.00256609	20.7025	-0.199615	0.043866	5.35038e-06	8049	Octadecanedioylcarnitine (C18-DC) levels		-0.0104	0.0186	0.5761
rs1010603	8	T	C	0.00342482	21.4752	0.0858973	0.0185328	3.57124e-06	6251	X-24757 levels		0.0015	0.0059	0.8035
rs1010640	15	C	T	0.00254583	19.5202	0.135963	0.0307696	9.92735e-06	7650	1-arachidonylglycerol (20:4) levels		0.0027	0.0105	0.7972
rs1010664	10	C	T	0.00266898	21.4384	0.200004	0.0431905	3.64356e-06	8013	Gentisate levels		-0.0143	0.0159	0.3668
rs10106654	8	C	A	0.00238852	19.7717	0.0933587	0.0209933	8.70498e-06	8260	Hippurate levels		-0.0157	0.0076	0.03897
rs10106852	8	G	A	0.00236912	19.6035	0.0700445	0.0158181	9.50535e-06	8257	Sphingomyelin (d18:1/20:0, d16:1/22:0) levels		0.0011	0.006	0.8555
rs10107132	8	G	A	0.00292834	20.306	0.0785886	0.0174375	6.57939e-06	6916	X-21733 levels		0.0046	0.0062	0.4597
rs10107182	8	T	C	0.00495164	38.0536	0.10461	0.0169558	6.84713e-10	7649	Deoxycholate levels		0.0039	0.0058	0.5054
rs10107609	8	C	T	0.00251596	20.8318	-0.0691192	0.015142	5.00145e-06	8261	Bilirubin (z,z) levels		0	0.0057	0.9993
rs10107909	8	A	G	0.00343138	27.2184	0.0867379	0.0166235	1.81069e-07	7907	Prolylglycine levels		0.0024	0.0059	0.6814
rs10107978	8	T	C	0.00271243	19.9036	0.104382	0.0233938	8.12247e-06	7320	Spermidine to 5-methylthioadenosine (MTA) ratio		-0.0023	0.0083	0.7814
rs10109687	8	T	C	0.00255432	21.04	-0.292098	0.0636726	4.4858e-06	8218	Trimethylamine n-oxide levels		-0.0398	0.0241	0.09905
rs10109981	8	A	G	0.00334107	21.8602	0.0909447	0.0194484	2.92225e-06	6523	X-24456 levels		-0.0038	0.0069	0.584
rs10110235	8	G	C	0.0023902	19.788	-0.0777473	0.0174756	8.63079e-06	8261	Sphingomyelin (d17:1/16:0, d18:1/15:0, d16:1/17:0) levels		-0.0033	0.0065	0.6106
rs10111392	8	T	C	0.00266165	21.8945	-0.210324	0.0449437	2.87257e-06	8206	X-11444 levels		-0.0245	0.019	0.1992
rs10111392	8	T	C	0.00274347	22.5611	-0.223391	0.0470254	2.02972e-06	8203	X-21339 levels		-0.0245	0.019	0.1992
rs10113381	8	T	C	0.00269071	20.0378	0.0757091	0.0169108	7.57089e-06	7429	Sphinganine levels		-0.0098	0.006	0.09893
rs1011347	12	T	G	0.00248239	20.4436	0.0752928	0.0166503	6.12526e-06	8217	Gamma-glutamylglutamine levels		-0.0009	0.006	0.8801
rs10113614	8	C	T	0.00286521	23.4013	-0.0950713	0.0196506	1.3109e-06	8146	Carnitine to palmitoylcarnitine (C16) ratio		0.0145	0.0075	0.0536
rs10114702	9	T	C	0.00329847	19.9953	-0.0804496	0.0179882	7.73677e-06	6044	Butyrylglycine levels		-0.0046	0.0055	0.4075
rs10117377	9	T	C	0.00319201	22.928	0.078945	0.0164847	1.67637e-06	7162	Benzoate to oleoyl-linoleoyl-glycerol (18:1 to 18:2) [2] ratio		0.0119	0.0061	0.04994
rs10118407	9	T	A	0.00359505	26.4576	-0.145212	0.0282272	2.68388e-07	7335	X-25957 levels		0.0137	0.0094	0.1452
rs10119593	9	T	C	0.00246472	19.643	-0.0695377	0.0156878	9.30999e-06	7952	Caffeine to theobromine ratio		-0.0037	0.0055	0.5028
rs10120633	9	C	T	0.00291646	21.7736	-0.0819867	0.0175679	3.05861e-06	7446	1,3,7-trimethylurate levels		-0.0026	0.0058	0.6519
rs10121542	9	T	G	0.00263247	21.8095	0.0997156	0.0213495	3.00279e-06	8265	Alanine levels		-0.0103	0.0077	0.181
rs10122720	9	G	C	0.00254224	20.0967	0.0707783	0.0157864	7.34274e-06	7887	Dihomo-linoleoylcarnitine (C20:2) levels		0.0003	0.0059	0.9596
rs10123452	9	A	G	0.00253917	20.7775	0.0802388	0.0176009	5.14522e-06	8164	Hydantoin-5-propionate levels		0.0403	0.0063	1.451e-10
rs10124831	9	C	T	0.00339345	20.0078	0.0815282	0.0182236	7.68499e-06	5878	X-12127 levels		0.0003	0.0058	0.9615
rs10125565	9	T	G	0.00266322	21.0662	0.0734745	0.0160062	4.42454e-06	7891	Lithocholate sulfate (1) levels		-0.0003	0.0057	0.9587
rs10125876	9	T	C	0.00290081	21.9735	-0.125579	0.0267861	2.75595e-06	7555	Androsterone glucuronide to etiocholanolone glucuronide ratio		0.0026	0.0101	0.7922
rs10127728	1	T	G	0.00349348	20.0633	0.126953	0.0283378	7.4648e-06	5725	X-12830 levels		0.0029	0.0084	0.7289
rs10128455	10	C	T	0.00621188	51.4684	-0.10757	0.0149923	7.23094e-13	8236	16a-hydroxy DHEA 3-sulfate levels		0.0058	0.0056	0.2956
rs10128457	10	C	T	0.0025592	20.6441	0.0720629	0.0158584	5.51596e-06	8048	X-16964 levels		-0.0015	0.0059	0.7921
rs10129238	14	T	C	0.00237495	19.6447	-0.0739165	0.016675	9.30273e-06	8254	Myristoyl dihydrosphingomyelin (d18:0/14:0) levels		0.0053	0.0064	0.4039
rs1012976	7	A	G	0.00288834	23.8022	-0.118914	0.0243709	1.0644e-06	8219	2-o-methylascorbic acid levels		-0.0047	0.0096	0.622
rs10129985	14	A	G	0.00325869	23.3137	-0.0854669	0.0176983	1.37153e-06	7133	X-12730 levels		0.0001	0.006	0.9863
rs10130354	14	C	T	0.00305941	25.3145	-0.125247	0.0248903	4.85457e-07	8251	X-11372 levels		-0.0072	0.0094	0.4462
rs10131426	14	T	C	0.00273331	20.5533	0.207162	0.045689	5.78269e-06	7501	X-13844 levels		-0.012	0.0151	0.426
rs10131689	14	G	A	0.00252702	20.6956	-0.125906	0.0276729	5.36971e-06	8171	3-hydroxybutyroylglycine levels		0.0141	0.0111	0.2024
rs1013282	9	T	C	0.00440278	20.2406	-0.0983948	0.0218658	6.7972e-06	4579	Adenosine 5'-diphosphate (ADP) to phosphoethanolamine ratio		0.0019	0.0058	0.7513
rs10133357	14	G	A	0.00290437	23.9901	-0.078182	0.0159602	9.65384e-07	8238	2-aminoheptanoate levels		-0.0141	0.0059	0.01703
rs1013383	3	C	T	0.00250086	20.3178	-0.0753327	0.0167106	6.54142e-06	8106	Gluconate levels		-0.0004	0.0062	0.9544
rs10134992	14	G	T	0.0024154	19.864	-0.143609	0.0322178	8.29411e-06	8206	3-hydroxylaurate levels		-0.0033	0.0126	0.791
rs10136501	14	C	A	0.00271091	22.3878	0.128358	0.0271247	2.22153e-06	8238	3-hydroxy-2-ethylpropionate levels		-0.0031	0.01	0.7592
rs10136862	14	C	A	0.00272413	22.1366	0.0886147	0.018832	2.53209e-06	8106	Cis-3,4-methyleneheptanoylglycine levels		0.0062	0.007	0.3812
rs10138519	14	A	G	0.00383358	19.5264	0.0908248	0.0205498	9.88191e-06	5076	Vanillic alcohol sulfate levels		0.0022	0.006	0.714
rs10138588	14	C	A	0.00303716	20.7217	0.0778115	0.017091	5.29455e-06	6804	1,2-dilinoleoyl-GPE (18:2/18:2) levels		-0.0014	0.0056	0.8035
rs10138857	14	C	A	0.00294263	20.0748	0.168205	0.0375361	7.42397e-06	6804	1,2-dilinoleoyl-GPE (18:2/18:2) levels		-0.0029	0.0126	0.8208
rs1013972	2	C	A	0.00255186	21.1067	0.0733347	0.0159605	4.3324e-06	8252	Tyrosine levels		0.0073	0.0056	0.1954
rs1013972	2	C	A	0.00264694	21.8262	-0.0734593	0.0157219	2.97665e-06	8226	Phosphate to tyrosine ratio		0.0073	0.0056	0.1954
rs10141997	14	A	C	0.00294466	20.4845	0.0871385	0.0192502	5.9932e-06	6938	8-methoxykynurenate levels		0.0037	0.0069	0.5876
rs10144151	14	G	T	0.00311365	25.8116	-0.100435	0.0197663	3.75227e-07	8266	1-(1-enyl-palmitoyl)-2-palmitoyl-GPC (P-16:0/16:0) levels		0.0025	0.0072	0.7281
rs10144488	14	T	C	0.00277277	22.8556	0.141842	0.0296658	1.74139e-06	8222	Glutamine to alanine ratio		-0.006	0.0104	0.5607
rs10144811	14	C	T	0.00331442	24.1161	0.0826835	0.0168347	9.03785e-07	7254	Tyramine O-sulfate levels		-0.0023	0.0058	0.684
rs10145116	14	A	G	0.00331518	26.5631	-0.235015	0.0455934	2.54205e-07	7988	N-acetylneuraminate to N-acetylglucosamine to N-acetylgalactosamine ratio		-0.0223	0.0191	0.2423
rs10146099	14	C	T	0.00241566	19.6772	0.102551	0.0231156	9.14696e-06	8128	Orotate levels		-0.0047	0.0082	0.5662
rs10146121	14	C	A	0.00237256	19.6629	-0.0728283	0.0164219	9.21477e-06	8270	1-stearoyl-GPE (18:0) levels		0.0076	0.0065	0.2397
rs10146609	14	C	T	0.00275303	20.5556	-0.140589	0.0310047	5.77563e-06	7448	X-17325 levels		0.0012	0.0106	0.9092
rs1014755	20	G	A	0.00261252	21.4945	-0.168571	0.0363552	3.53892e-06	8208	Erucate (22:1n9) levels		0.0283	0.0136	0.03692
rs10147603	14	C	T	0.00376629	29.4957	-0.086901	0.0159989	5.58232e-08	7804	Glucuronate to androsterone glucuronide ratio		0.0073	0.0062	0.2415
rs10148224	14	T	G	0.00278662	21.3716	-0.0905263	0.0195794	3.77251e-06	7650	Carotene diol (3) levels		0.0116	0.0068	0.08543
rs10148270	14	A	T	0.00238554	19.7038	0.0743912	0.0167569	9.01957e-06	8242	X-14056 levels		0.006	0.006	0.3127
rs10148392	14	G	A	0.00253626	19.9221	-0.0823651	0.018451	8.04503e-06	7837	Pimeloylcarnitine/3-methyladipoylcarnitine (C7-DC) levels		-0.0101	0.0066	0.1253
rs1015008	1	T	C	0.00325162	25.8238	0.0876726	0.0172504	3.72778e-07	7918	12,13-DiHOME levels		-0.0019	0.0061	0.7578
rs10150720	14	C	T	0.00349532	24.0059	-0.09215	0.018805	9.56945e-07	6846	3b-hydroxy-5-cholenoic acid levels		0.0053	0.0061	0.3824
rs10150725	14	G	C	0.00482909	21.2492	-0.119846	0.0259928	4.01295e-06	4381	Glycocholate glucuronide (1) levels		0.0056	0.0066	0.4008
rs10151745	14	C	T	0.00264328	19.8109	-0.0732385	0.0164524	8.5262e-06	7477	X-25109 levels		0.0016	0.0056	0.7716
rs10152093	14	G	A	0.00456637	20.1337	-0.237584	0.0529366	7.18641e-06	4391	Adenosine 5'-diphosphate (ADP) to 2'-deoxyuridine ratio		-0.0112	0.0139	0.4186
rs10152997	15	C	T	0.00304545	24.8565	-0.0762043	0.0152829	6.15686e-07	8139	1,5-anhydroglucitol (1,5-ag) levels		-0.0074	0.0058	0.207
rs10153078	16	G	C	0.00373688	21.005	0.0986052	0.021511	4.5629e-06	5602	X-21807 levels		0.0078	0.0062	0.2143
rs10153505	19	G	T	0.00282465	22.6923	-0.109387	0.02296	1.89575e-06	8013	Gentisate levels		0.014	0.0093	0.132
rs10155886	7	C	T	0.00284905	20.9089	0.0785204	0.0171695	4.8023e-06	7320	Spermidine to 5-methylthioadenosine (MTA) ratio		0.001	0.0059	0.8583
rs10157714	1	C	T	0.00414164	19.9667	0.0918808	0.020558	7.84573e-06	4803	5-hydroxymethyl-2-furoylcarnitine levels		-0.0033	0.006	0.5855
rs10157929	1	G	C	0.00257008	21.2681	0.101191	0.0219394	3.98265e-06	8256	Palmitoylcarnitine levels		0.0005	0.0077	0.9517
rs10158032	1	C	T	0.00302515	25.0211	-0.0846759	0.016926	5.65259e-07	8248	Alanine to asparagine ratio		-0.0307	0.006	3.687e-07
rs10159232	1	A	C	0.00242044	19.6628	-0.252274	0.0568848	9.2145e-06	8106	Cis-3,4-methyleneheptanoylglycine levels		0.0204	0.0201	0.3106
rs10159780	10	C	G	0.00501956	21.1532	0.520972	0.113246	4.21801e-06	4195	Spermidine to adenosine 5'-diphosphate (ADP) ratio		-0.0005	0.0268	0.9859
rs10160757	11	C	T	0.00344693	21.6213	0.10176	0.021881	3.30931e-06	6253	2-butenoylglycine levels		-0.0102	0.0075	0.1736
rs10160882	12	C	G	0.00245025	20.3674	-0.144339	0.0319789	6.37501e-06	8294	Phenylalanine to phosphate ratio		0.0214	0.0115	0.06199
rs10162468	14	A	G	0.00297312	20.3282	-0.156649	0.0347388	6.50334e-06	6819	X-12221 levels		-0.0167	0.0123	0.174
rs10162642	15	A	G	0.00991064	82.6813	-0.16693	0.018356	9.54629e-20	8262	1-palmitoyl-2-docosahexaenoyl-GPE (16:0/22:6) levels		-0.0003	0.007	0.9629
rs10162642	15	A	G	0.00527431	43.7385	-0.122622	0.0185389	3.73227e-11	8251	1-stearoyl-2-docosahexaenoyl-GPE (18:0/22:6) levels		-0.0003	0.007	0.9629
rs10162642	15	A	G	0.00483121	39.8228	-0.120489	0.019091	2.76713e-10	8205	1-oleoyl-2-linoleoyl-GPE (18:1/18:2) levels		-0.0003	0.007	0.9629
rs10163567	18	G	A	0.00247294	20.3334	-0.0638295	0.0141535	6.48888e-06	8204	C-glycosyltryptophan levels		0.0036	0.0059	0.5391
rs10163745	18	T	C	0.00302676	22.7635	-0.0807504	0.0169226	1.82635e-06	7500	4-methoxyphenol sulfate levels		-0.0055	0.0059	0.351
rs10164318	19	G	T	0.00980969	82.1974	0.148538	0.0163816	1.21876e-19	8299	N6-methyllysine levels		-0.0033	0.006	0.5843
rs10164318	19	G	T	0.00659414	54.4906	0.121885	0.0165096	1.55137e-13	8211	X-12112 levels		-0.0033	0.006	0.5843
rs10164484	2	G	A	0.00286553	21.901	-0.0845535	0.0180652	2.86223e-06	7623	Phosphate to linoleoyl-arachidonoyl-glycerol (18:2 to 20:4) [1] ratio		-0.0119	0.0067	0.0753
rs10164484	2	G	A	0.0026297	20.078	-0.0813013	0.0181418	7.41404e-06	7617	Retinol (Vitamin A) to linoleoyl-arachidonoyl-glycerol (18:2 to 20:4) [1] ratio		-0.0119	0.0067	0.0753
rs10164764	2	A	G	0.00288551	23.8831	-0.173882	0.035576	1.02069e-06	8255	Myristoleate (14:1n5) levels		0.0121	0.0141	0.3903
rs10165166	2	T	C	0.00314934	25.9441	0.139107	0.0273072	3.50345e-07	8214	Glucose to fructose ratio		-0.0055	0.0095	0.5619
rs10165615	2	A	G	0.00303058	21.4275	-0.0765678	0.0165386	3.66296e-06	7051	Picolinate levels		0.0081	0.0056	0.1503
rs1016631	21	G	C	0.00341442	20.7349	0.113829	0.0249937	5.25594e-06	6054	X-12306 levels		-0.0058	0.0077	0.4488
rs1016647	5	T	C	0.00297002	24.3672	-0.0691953	0.0140159	7.93676e-07	8182	Tetrahydrocortisol glucuronide levels		-0.0182	0.0057	0.001424
rs10166789	2	T	C	0.00246372	20.2301	-0.108814	0.0241898	6.84892e-06	8193	Cysteinylglycine to taurine ratio		-0.0191	0.0098	0.052
rs10166967	2	G	T	0.0026332	21.6229	-0.143727	0.030905	3.30946e-06	8192	Androstenediol (3alpha, 17alpha) monosulfate (3) levels		-0.0037	0.0136	0.7885
rs10168692	2	G	C	0.00281648	21.9006	0.0793087	0.0169448	2.86287e-06	7756	Caffeine to theophylline ratio		-0.0013	0.006	0.8225
rs10168931	2	A	G	0.0159997	91.1201	0.203073	0.02127	1.32992e-21	5606	N-alpha-acetylornithine levels		0.0165	0.0069	0.01636
rs10168931	2	A	G	0.00575172	45.1229	0.123014	0.0183105	1.83992e-11	7802	N-acetylglutamate levels		0.0165	0.0069	0.01636
rs10168931	2	A	G	0.00568921	46.97	-0.126165	0.0184067	7.16608e-12	8211	X-12112 levels		0.0165	0.0069	0.01636
rs10169127	2	T	C	0.00262689	21.7816	-0.269893	0.0578222	3.04695e-06	8272	Alpha-ketoglutarate to pyruvate ratio		0.0037	0.0179	0.8385
rs10169345	2	C	T	0.00248274	20.5833	-0.0713103	0.015716	5.69441e-06	8272	Alpha-ketoglutarate to aspartate ratio		-0.0019	0.0059	0.7466
rs10171471	2	C	T	0.00276578	22.1543	-0.0832226	0.017679	2.50855e-06	7990	Branched chain 14:0 dicarboxylic acid levels		-0.0062	0.0063	0.3233
rs10171670	2	G	A	0.0025466	21.0248	-0.0712309	0.0155328	4.52159e-06	8237	Serine to threonine ratio		0.0075	0.0058	0.1937
rs10171897	2	G	A	0.00241552	20.0853	0.0931545	0.0207832	7.3878e-06	8297	Arginine to phosphate ratio		-0.0032	0.0079	0.6844
rs10172303	2	G	C	0.00253045	19.7495	0.0771167	0.0173506	8.80497e-06	7787	(R)-3-hydroxybutyrylcarnitine levels		0.0021	0.0061	0.7302
rs10172619	2	A	G	0.0031739	24.536	-0.124346	0.0251	7.27011e-07	7708	1-palmitoyl-GPG (16:0) levels		-0.0044	0.0088	0.6154
rs10172635	2	A	G	0.00270847	22.4137	-0.092789	0.0195969	2.19188e-06	8255	S-methylcysteine sulfoxide levels		-0.0001	0.0078	0.9926
rs1017363	15	T	C	0.00274503	22.6951	0.0862892	0.0181108	1.89303e-06	8247	Glycocholate levels		-0.0004	0.0064	0.9555
rs10174021	2	C	T	0.00312521	24.2085	0.119528	0.0242901	8.61667e-07	7724	X-13729 levels		-0.0081	0.0093	0.3846
rs10174074	2	T	C	0.00321788	22.5591	-0.189775	0.0399499	2.03085e-06	6990	1-oleoyl-GPG (18:1) levels		0.0107	0.0138	0.4366
rs10175956	2	T	C	0.00251819	20.517	0.081608	0.0180145	5.89463e-06	8129	Alpha-ketobutyrate to pyruvate ratio		0.0178	0.0063	0.004405
rs10176315	2	C	T	0.00286304	23.5242	0.0916354	0.0188909	1.22991e-06	8195	Linolenoylcarnitine (C18:3) levels		0.0096	0.0071	0.1771
rs10176700	2	C	G	0.00236389	19.5152	-0.27483	0.062205	9.95597e-06	8238	1-palmitoyl-2-arachidonoyl-gpc (16:0/20:4n6) levels		0.0025	0.0302	0.9348
rs10176990	2	A	G	0.00248508	19.5415	-0.147798	0.0334298	9.81805e-06	7846	Phosphate to 2'-deoxyuridine ratio		0.0285	0.0134	0.03299
rs10177868	2	T	G	0.00241769	20.0548	0.083033	0.0185391	7.50606e-06	8277	10-nonadecenoate (19:1n9) levels		0.0013	0.0068	0.844
rs10177868	2	T	G	0.00239777	19.9013	0.0815719	0.018283	8.13367e-06	8282	10-heptadecenoate (17:1n7) levels		0.0013	0.0068	0.844
rs10178409	2	T	G	0.0752504	670.927	-0.444806	0.0171704	5.8011e-148	8247	X-11787 levels		0.0177	0.007	0.01162
rs10178909	2	G	C	0.0442282	355.761	0.479306	0.0254084	2.25258e-79	7690	X-17654 levels		0.0218	0.0094	0.0202
rs10179094	2	A	T	0.00622916	38.6184	-0.114547	0.0184296	5.11947e-10	6163	5-hydroxyindole sulfate levels		0.0028	0.0056	0.6186
rs10179520	2	A	G	0.00362366	19.7771	0.0855126	0.0192251	8.66861e-06	5440	N-methyltaurine levels		-0.0093	0.0057	0.1018
rs10179725	2	G	A	0.00251756	20.8652	-0.0958312	0.020977	4.91491e-06	8269	2,6-dihydroxybenzoic acid levels		-0.0022	0.008	0.7862
rs10180195	2	C	T	0.00250436	20.5948	0.0716721	0.0157913	5.66014e-06	8205	1-oleoyl-2-linoleoyl-GPE (18:1/18:2) levels		0.009	0.0056	0.1109
rs10180486	2	A	G	0.00299517	20.0438	0.131836	0.0294428	7.5449e-06	6674	S-methylmethionine levels		-0.0081	0.0098	0.4084
rs10180663	2	C	T	0.00243692	19.8581	0.0757329	0.0169927	8.31976e-06	8131	Decadienedioic acid (C10:2-DC) levels		0.0054	0.0061	0.3757
rs1018070	8	A	T	0.0720202	573.225	-0.832015	0.0347464	1.03289e-126	7388	Paraxanthine to 5-acetylamino-6-formylamino-3-methyluracil ratio		0.0133	0.0125	0.2896
rs10180789	2	G	T	0.00243812	19.7628	-0.0696751	0.0156711	8.74449e-06	8088	X-24337 levels		-0.001	0.0057	0.8626
rs1018091	4	C	T	0.0025543	21.1961	0.0675472	0.0146699	4.13525e-06	8279	Docosahexaenoate DHA; 22:6n3 levels		0	0.0055	0.9968
rs1018158	11	C	T	0.00344546	19.9836	0.0843513	0.018866	7.78281e-06	5782	Hyocholate levels		-0.0015	0.0057	0.7874
rs10181777	2	A	G	0.00254282	20.2262	-0.0813035	0.0180758	6.86187e-06	7936	X-13507 levels		-0.0037	0.0065	0.5661
rs10181994	2	T	A	0.00283423	23.554	0.0821837	0.0169317	1.21096e-06	8289	3-methylhistidine levels		-0.0065	0.0063	0.2982
rs10181994	2	T	A	0.00247496	20.2681	0.0748663	0.0166275	6.71373e-06	8171	1-methyl-5-imidazoleacetate levels		-0.0065	0.0063	0.2982
rs10182251	2	G	A	0.00433598	35.5313	-0.092649	0.0155411	2.49871e-09	8161	Pipecolate levels		-0.0049	0.0056	0.3882
rs1018392	1	T	C	0.00278886	22.9662	-0.0788478	0.016451	1.64385e-06	8214	Methionine to methionine sulfoxide ratio		0.0082	0.0061	0.1794
rs10184886	2	A	G	0.00275756	22.5667	-0.104837	0.0220662	2.02388e-06	8163	Gamma-glutamylcitrulline levels		0.0045	0.0084	0.5921
rs10184968	2	T	C	0.00293306	21.4537	-0.17286	0.037315	3.61355e-06	7295	X-11852 levels		0.0145	0.0128	0.256
rs10185931	2	G	A	0.00243702	19.9835	0.126738	0.0283477	7.79137e-06	8182	Androsterone sulfate levels		0.0073	0.0108	0.5016
rs10185948	2	C	T	0.00339352	20.0082	-0.123213	0.0275409	7.68298e-06	5878	X-12127 levels		-0.0024	0.0088	0.7804
rs10186786	2	C	T	0.00242742	20.1334	-0.101922	0.0227121	7.20417e-06	8276	1-palmitoyl-GPE (16:0) levels		-0.0002	0.0085	0.977
rs1018790	22	C	T	0.00319758	20.0458	-0.0854186	0.0190753	7.53606e-06	6251	X-24757 levels		0.0157	0.0059	0.00748
rs10187912	2	G	A	0.00352197	22.0866	-0.0834117	0.0177457	2.59669e-06	6251	X-24757 levels		0.0072	0.0055	0.1891
rs10188280	2	A	C	0.00267512	22.1799	-0.0783246	0.016629	2.47582e-06	8271	Glycine to phosphate ratio		-0.0048	0.0061	0.4271
rs10188669	2	A	G	0.00241928	19.7213	-0.0671657	0.0151226	8.93665e-06	8134	1-stearoyl-2-arachidonoyl-GPI (18:0/20:4) levels		-0.0016	0.0056	0.7797
rs1018934	4	G	A	0.00310618	22.4062	0.0778194	0.0164378	2.19955e-06	7193	X-11847 levels		-0.0052	0.0056	0.3548
rs1019213	19	G	A	0.00238401	19.6219	-0.0706679	0.0159514	9.41491e-06	8213	Pseudouridine levels		0.0013	0.0064	0.8381
rs10194513	2	G	A	0.00295766	19.792	-0.117127	0.0263237	8.60785e-06	6674	S-methylmethionine levels		-0.0013	0.009	0.8876
rs10194878	2	C	T	0.00266929	20.9779	0.0812524	0.0177378	4.63326e-06	7840	Paraxanthine levels		-0.007	0.0063	0.2682
rs10194878	2	C	T	0.00306516	22.881	0.0873181	0.0182519	1.71797e-06	7444	1,3-dimethylurate levels		-0.007	0.0063	0.2682
rs10194878	2	C	T	0.00299474	23.8737	0.0856191	0.0175209	1.02546e-06	7950	1,7-dimethyluric acid levels		-0.007	0.0063	0.2682
rs10194878	2	C	T	0.00269566	21.5073	0.0813778	0.0175452	3.51497e-06	7959	1-methylxanthine levels		-0.007	0.0063	0.2682
rs10196167	2	G	C	0.00244408	20.0538	0.0697964	0.0155841	7.51023e-06	8187	Malate levels		0.0018	0.0058	0.7608
rs10196179	2	A	T	0.00253183	21.0473	0.186421	0.0406298	4.4692e-06	8294	Phenylalanine to phosphate ratio		0.0132	0.0155	0.3939
rs10196818	2	G	A	0.00249422	20.5762	-0.0698831	0.0154041	5.71559e-06	8231	Octadecadienedioate (C18:2-DC) levels		0.0037	0.0056	0.5095
rs10197143	2	C	T	0.00276944	22.442	0.0721125	0.0152204	2.15965e-06	8083	1-(1-enyl-palmitoyl)-2-palmitoleoyl-GPC (P-16:0/16:1) levels		-0.001	0.0056	0.8598
rs10197274	2	G	C	0.00246967	20.4252	-0.0856273	0.0189442	6.18489e-06	8252	Allantoin levels		0.006	0.0073	0.4081
rs10197572	2	C	T	0.00243034	20.1016	-0.305126	0.0680474	7.32496e-06	8253	1-stearoyl-2-arachidonoyl-gpc (18:0/20:4) levels		0.0147	0.0396	0.7107
rs10197694	2	C	T	0.00266742	21.6986	0.0734802	0.0157725	3.18111e-06	8115	1-palmitoyl-2-linoleoyl-GPI (16:0/18:2) levels		0.0106	0.0058	0.07072
rs10197773	2	A	G	0.00245678	20.2913	-0.0685064	0.0152063	6.63291e-06	8241	X-23654 levels		0.0094	0.0057	0.09554
rs10197942	2	T	C	0.00254944	20.486	-0.0798965	0.01765	5.99047e-06	8017	Sphingosine to phosphate ratio		-0.0048	0.0065	0.4574
rs10198350	2	C	T	0.00238177	19.5557	0.10324	0.0233431	9.74624e-06	8193	Pyruvate to 3-methyl-2-oxobutyrate ratio		-0.008	0.0089	0.3657
rs10198374	2	G	A	0.00303884	22.6261	-0.0759565	0.0159662	1.96172e-06	7425	N4-acetylcytidine levels		0.0102	0.0057	0.07208
rs10199322	2	C	T	0.00304762	21.5239	0.170195	0.0366796	3.48326e-06	7043	Glycolithocholate to glycolithocholate sulfate ratio		0.0303	0.0128	0.01848
rs1019972	2	T	C	0.00238501	19.5321	0.162614	0.03679	9.86755e-06	8172	Ethylmalonate levels		-0.0066	0.0148	0.6544
rs1020048	9	C	A	0.00324667	26.843	-0.102991	0.0198761	2.19934e-07	8243	Methionine sulfoxide levels		0.0118	0.007	0.09312
rs10201159	2	C	T	0.0756286	675.148	-0.43144	0.0166023	6.99299e-149	8254	Methionine sulfone levels		0.0169	0.0069	0.01356
rs10201159	2	C	T	0.0580152	468.317	0.399844	0.0184741	7.00307e-104	7606	N-acetyl-2-aminoadipate levels		0.0169	0.0069	0.01356
rs10201698	2	C	G	0.00248334	20.546	0.0723808	0.0159664	5.80624e-06	8255	2-hydroxy-4-(methylthio)butanoic acid levels		0.0035	0.0058	0.54
rs10202530	2	T	G	0.00276561	22.4497	0.11444	0.0241501	2.15106e-06	8097	Citrate to oxalate (ethanedioate) ratio		-0.0047	0.0083	0.5706
rs10203174	2	T	C	0.00237919	19.7085	0.106631	0.0240162	8.99762e-06	8266	Lactosyl-N-palmitoyl-sphingosine (d18:1/16:0) levels		-0.0517	0.0089	7.169e-09
rs10203323	2	T	C	0.00261245	20.8181	-0.125895	0.0275888	5.03623e-06	7950	1,7-dimethyluric acid levels		0.0035	0.0097	0.7182
rs10203323	2	T	C	0.00281129	22.4325	-0.13102	0.0276595	2.17001e-06	7959	1-methylxanthine levels		0.0035	0.0097	0.7182
rs10203657	2	G	A	0.0040485	24.6011	0.0979574	0.0197464	7.02154e-07	6054	X-12306 levels		-0.0021	0.0062	0.7391
rs10204080	2	T	C	0.00249855	20.4593	0.0729613	0.0161285	6.07506e-06	8170	2-hydroxyarachidate levels		0.0008	0.0058	0.8869
rs10204233	2	A	T	0.0025376	20.701	0.0794303	0.0174557	5.35478e-06	8139	4-ethylphenylsulfate levels		-0.0047	0.0061	0.4426
rs10204814	2	T	C	0.0025887	20.0912	0.0826005	0.0184257	7.36364e-06	7743	Taurocholic acid levels		0.0012	0.0065	0.8587
rs10206766	2	T	G	0.00295836	19.7938	-0.0837525	0.0188221	8.59943e-06	6673	X-23641 levels		0.0084	0.0064	0.188
rs10206899	2	C	T	0.0628784	437.139	-0.43067	0.0205953	4.24421e-97	6517	Alliin levels		0.0153	0.0071	0.03022
rs1020696	17	C	T	0.00324671	26.6088	0.115573	0.0224022	2.48271e-07	8171	Glutamate to 5-oxoproline ratio		0.0078	0.0087	0.3726
rs10207534	2	A	G	0.00245016	20.1775	-0.158174	0.0352086	7.03982e-06	8217	N-acetylserine levels		-0.0044	0.0138	0.7518
rs10207676	2	C	T	0.00253914	19.5578	-0.101181	0.0228761	9.73481e-06	7685	Glutarate (C5-DC) to caprylate (8:0) ratio		-0.0097	0.009	0.2784
rs10207924	2	G	A	0.00277622	21.9347	-0.0724664	0.0154709	2.81285e-06	7881	Glutamine conjugate of C7H12O2 levels		-0.0038	0.006	0.5314
rs10207972	2	T	A	0.00265146	21.9858	-0.300773	0.0641379	2.73904e-06	8272	Alpha-ketoglutarate to alanine ratio		-0.0913	0.022	3.317e-05
rs10210198	2	T	C	0.00264662	21.2716	-0.12773	0.027691	3.97499e-06	8018	2,3-dihydroxy-2-methylbutyrate levels		-0.0253	0.0098	0.009911
rs10211727	20	C	T	0.00288084	23.7663	-0.180455	0.0370114	1.08448e-06	8228	Arachidate (20:0) levels		0.0356	0.0145	0.01437
rs10212037	22	A	G	0.00241295	19.9138	0.141588	0.0317246	8.08096e-06	8235	Glycerol to carnitine ratio		0.0022	0.0128	0.861
rs10212193	3	A	G	0.00239629	19.716	0.0836991	0.0188477	8.96217e-06	8210	X-12100 levels		-0.0051	0.0077	0.5098
rs10212643	4	C	G	0.00235991	19.5319	0.119578	0.0270537	9.86924e-06	8259	Pyruvate levels		-0.0097	0.009	0.2819
rs10212881	4	A	C	0.00238572	19.5619	0.162205	0.0366696	9.71449e-06	8182	Androsterone sulfate levels		-0.0091	0.0134	0.4989
rs10212920	4	C	T	0.00332047	27.0254	0.0819613	0.0157641	2.0011e-07	8114	Beta-alanine levels		-0.001	0.0056	0.8637
rs10214728	6	T	C	0.00251659	20.403	-0.138442	0.0306455	6.25647e-06	8089	Ascorbic acid 2-sulfate levels		-0.0025	0.0114	0.8248
rs10215967	7	G	T	0.00283255	23.3213	-0.134098	0.0277647	1.36677e-06	8212	Hypotaurine levels		-0.0033	0.01	0.7407
rs10216403	8	G	A	0.0026364	21.6201	0.10378	0.0223168	3.31399e-06	8181	X-12216 levels		-0.0098	0.0083	0.2382
rs10216697	8	T	C	0.00297888	24.6103	0.0770171	0.015523	6.99623e-07	8239	S-methylcysteine levels		-0.0019	0.0056	0.7282
rs10216901	8	T	C	0.0044182	36.5764	-0.092585	0.0153069	1.4614e-09	8244	Kynurenine levels		0.007	0.0057	0.2179
rs10216959	8	C	G	0.00347831	20.1608	-0.0862106	0.0191969	7.09323e-06	5778	2-methoxyhydroquinone sulfate (2) levels		-0.0045	0.0059	0.4469
rs10217033	8	G	C	0.0034544	27.3046	0.143085	0.0273792	1.73171e-07	7879	X-17010 levels		0.003	0.0101	0.7697
rs10218823	1	T	G	0.00236302	19.534	-0.222455	0.0503262	9.85789e-06	8249	X-23739 levels		0.0187	0.0219	0.3932
rs10219460	12	T	C	0.00301974	22.9045	-0.148455	0.0310154	1.69713e-06	7564	2-hydroxyphenylacetate levels		0.0231	0.011	0.03537
rs10220047	13	C	G	0.00248504	20.2189	-0.199031	0.0442577	6.8885e-06	8118	X-17676 levels		-0.0296	0.0176	0.0916
rs10220650	14	T	C	0.00242393	20.0995	-0.170156	0.0379492	7.33334e-06	8274	Hexadecadienoate (16:2n6) levels		-0.0106	0.0164	0.5154
rs10220847	15	T	C	0.00243992	20.0367	0.0735974	0.0164398	7.57796e-06	8194	Arginine to glutamate ratio		-0.0047	0.0061	0.4413
rs10221305	18	G	A	0.00329463	21.5322	-0.0827321	0.0178264	3.46772e-06	6516	X-25433 levels		-0.006	0.0059	0.3132
rs10221489	19	T	C	0.00280188	20.8624	0.0779798	0.0170703	4.92013e-06	7427	Cytidine to N-acetylglucosamine to N-acetylgalactosamine ratio		-0.0046	0.006	0.4421
rs10221859	2	C	T	0.00237267	19.7329	0.0696821	0.0156846	8.88389e-06	8299	N-methylproline levels		-0.0046	0.0059	0.4324
rs10222346	3	T	C	0.00254436	21.1491	0.0633581	0.0137754	4.23796e-06	8293	Glutamine degradant levels		0.0016	0.0057	0.7739
rs10223008	4	A	C	0.00292914	20.1618	-0.0826777	0.0184103	7.0942e-06	6865	Benzoate to linoleoyl-arachidonoyl-glycerol (18:2 to 20:4) [2] ratio		0.0092	0.006	0.1242
rs10223284	5	G	A	0.00276574	21.4357	1.02764	0.22193	3.64877e-06	7731	Linoleoyl-arachidonoyl-glycerol (18:2/20:4) [1] levels		-0.024	0.0443	0.5875
rs1022335	2	A	T	0.0029448	19.9981	-0.077709	0.0173745	7.72822e-06	6773	Adenosine 5'-monophosphate (AMP) to acetoacetate ratio		0.0014	0.0058	0.8091
rs10224999	7	A	C	0.00308844	20.5026	0.0834602	0.0184293	5.93598e-06	6620	Ethyl alpha-glucopyranoside levels		0.001	0.006	0.8671
rs10225322	7	C	T	0.00254372	20.5853	-0.0900685	0.0198491	5.68822e-06	8074	X-24306 levels		-0.0033	0.007	0.6416
rs10225370	7	A	T	0.00244894	20.1453	-0.0991324	0.0220839	7.15897e-06	8208	Alpha-hydroxyisovalerate levels		0.0105	0.0082	0.2027
rs10225685	7	T	C	0.00282821	19.9387	-0.0759174	0.0169993	7.97254e-06	7032	Methyl indole-3-acetate levels		0.0003	0.0058	0.9639
rs10225965	7	T	C	0.00237809	19.5349	-0.084906	0.0192079	9.85349e-06	8197	Cysteinylglycine to glutamate ratio		0.0009	0.007	0.8976
rs10226985	7	C	T	0.00291832	23.6725	0.176859	0.0363456	1.13868e-06	8090	Carboxyethyl-gaba levels		0.0317	0.013	0.01497
rs102275	11	C	T	0.0227162	192.044	-0.220549	0.015913	1.11176e-43	8264	1,2-dipalmitoyl-gpc (16:0/16:0) levels		-0.0094	0.0058	0.1024
rs102275	11	C	T	0.00614359	50.9609	-0.106213	0.0148767	9.36207e-13	8246	Sphingomyelin (d18:1/22:1, d18:2/22:0, d16:1/24:1) levels		-0.0094	0.0058	0.1024
rs102275	11	C	T	0.00339329	28.124	-0.0852742	0.0160778	1.13395e-07	8262	1-(1-enyl-palmitoyl)-2-arachidonoyl-GPE (p-16:0/20:4) levels		-0.0094	0.0058	0.1024
rs102275	11	C	T	0.00697678	57.752	-0.119552	0.0157297	2.95157e-14	8222	1-(1-enyl-palmitoyl)-2-oleoyl-gpc (p-16:0/18:1) levels		-0.0094	0.0058	0.1024
rs102275	11	C	T	0.0387702	332.836	-0.288805	0.0158284	2.22611e-74	8254	1-(1-enyl-stearoyl)-2-arachidonoyl-GPE (p-18:0/20:4) levels		-0.0094	0.0058	0.1024
rs102275	11	C	T	0.00607358	49.3805	-0.110206	0.015681	2.09533e-12	8083	1-(1-enyl-palmitoyl)-2-palmitoleoyl-GPC (P-16:0/16:1) levels		-0.0094	0.0058	0.1024
rs102275	11	C	T	0.0570953	500.285	-0.342018	0.0152893	7.74904e-111	8264	1-myristoyl-2-arachidonoyl-GPC (14:0/20:4) levels		-0.0094	0.0058	0.1024
rs102275	11	C	T	0.0130521	109.289	-0.168221	0.0160894	1.38434e-25	8266	1-(1-enyl-palmitoyl)-2-palmitoyl-GPC (P-16:0/16:0) levels		-0.0094	0.0058	0.1024
rs102275	11	C	T	0.00262378	21.74	-0.0736936	0.0158033	3.11384e-06	8266	Cerotoylcarnitine (C26) levels		-0.0094	0.0058	0.1024
rs102275	11	C	T	0.0469356	407.273	-0.313782	0.0155465	1.36953e-90	8272	Arachidonate (20:4n6) levels		-0.0094	0.0058	0.1024
rs102275	11	C	T	0.0441225	353.856	0.311885	0.0165777	5.85273e-79	7668	Retinol (Vitamin A) to linoleoyl-arachidonoyl-glycerol (18:2 to 20:4) [2] ratio		-0.0094	0.0058	0.1024
rs10227729	7	C	T	0.00289479	24.0849	0.097048	0.0197725	9.18965e-07	8298	Isoleucine to phosphate ratio		-0.0128	0.0074	0.08344
rs10227729	7	C	T	0.00364259	30.3294	0.106942	0.0194162	3.63143e-08	8298	Leucine to phosphate ratio		-0.0128	0.0074	0.08344
rs10228265	7	G	A	0.00326055	20.2946	0.0880351	0.0195387	6.61579e-06	6206	Ursodeoxycholate levels		-0.0038	0.006	0.5214
rs10228292	7	T	C	0.00243877	20.1103	-0.0656196	0.0146309	7.29186e-06	8228	Dehydroepiandrosterone sulfate (DHEAS) levels		0.0007	0.006	0.9057
rs10228292	7	T	C	0.00351295	28.9782	-0.0819215	0.0152163	7.29354e-08	8222	Androstenediol (3beta,17beta) disulfate (1) levels		0.0007	0.006	0.9057
rs10229386	7	T	G	0.00332734	24.3206	-0.207751	0.0421208	8.128e-07	7287	Taurodeoxycholate levels		-0.0067	0.0139	0.627
rs10229445	7	G	T	0.00241223	19.8789	-0.113135	0.0253716	8.22925e-06	8223	N-lactoyl phenylalanine levels		0	0.0106	0.9997
rs10230752	7	C	T	0.00418267	19.5689	0.418915	0.0946781	9.66125e-06	4661	Tauro-beta-muricholate levels		-0.0144	0.0264	0.5858
rs10231384	7	T	G	0.00252705	20.8275	-0.0723811	0.0158582	5.01222e-06	8223	Phosphate to N-palmitoyl-sphingosine (d18:1 to 16:0) ratio		-0.0035	0.0056	0.5311
rs10232072	7	C	T	0.00300035	24.6257	0.0837652	0.0168778	6.94005e-07	8185	Adenosine 5'-monophosphate (AMP) to arginine ratio		-0.0064	0.0063	0.3058
rs10232703	7	A	G	0.00272053	21.1525	0.0959215	0.0208535	4.22947e-06	7756	Caffeine to theophylline ratio		0.0098	0.0072	0.173
rs10233957	7	A	G	0.00439316	24.6926	0.267306	0.0537833	6.69328e-07	5598	Umbelliferone sulfate levels		-0.0328	0.0136	0.01577
rs1023470	22	G	A	0.00248817	20.6285	0.0756529	0.0166548	5.56115e-06	8272	Sphingomyelin (d18:2/16:0, d18:1/16:1) levels		-0.0098	0.0066	0.1371
rs10234749	7	G	T	0.00258271	21.4091	0.08454	0.0182688	3.70017e-06	8270	1-stearoyl-GPE (18:0) levels		0.0016	0.0066	0.8133
rs10235902	7	A	G	0.00273117	22.5309	0.0852549	0.0179588	2.06215e-06	8229	4-methylcatechol sulfate levels		0.0068	0.0065	0.2955
rs10236125	7	C	T	0.00249191	20.687	0.0929353	0.0204305	5.39384e-06	8283	1-oleoyl-GPE (18:1) levels		-0.0014	0.0074	0.8548
rs10236264	7	A	C	0.00331119	22.674	0.117014	0.0245703	1.91271e-06	6827	X-21442 levels		0.0015	0.0077	0.8446
rs10236510	7	A	G	0.00496133	22.9609	-0.130581	0.0272453	1.64476e-06	4607	Adenosine 5'-diphosphate (ADP) levels		-0.0092	0.0074	0.2131
rs10236510	7	A	G	0.00489997	22.4391	-0.129335	0.0272972	2.15807e-06	4559	Adenosine 5'-diphosphate (ADP) to phosphate ratio		-0.0092	0.0074	0.2131
rs10236510	7	A	G	0.00583157	26.7362	-0.140987	0.0272605	2.31813e-07	4560	Adenosine 5'-diphosphate (ADP) to tyrosine ratio		-0.0092	0.0074	0.2131
rs10236510	7	A	G	0.00493281	22.6348	-0.129244	0.0271598	1.94911e-06	4568	Adenosine 5'-diphosphate (ADP) to arginine ratio		-0.0092	0.0074	0.2131
rs10236510	7	A	G	0.00521781	23.0211	-0.131769	0.0274569	1.59382e-06	4391	Adenosine 5'-diphosphate (ADP) to 2'-deoxyuridine ratio		-0.0092	0.0074	0.2131
rs10236510	7	A	G	0.00592472	27.4519	-0.141919	0.0270807	1.60068e-07	4608	Adenosine 5'-diphosphate (ADP) to valine ratio		-0.0092	0.0074	0.2131
rs10236510	7	A	G	0.00507421	23.3329	-0.132076	0.0273366	1.35528e-06	4577	Adenosine 5'-diphosphate (ADP) to glycine ratio		-0.0092	0.0074	0.2131
rs10236510	7	A	G	0.00487116	22.3163	-0.129363	0.0273781	2.30059e-06	4561	Adenosine 5'-diphosphate (ADP) to N-palmitoyl-sphingosine (d18:1 to 16:0) ratio		-0.0092	0.0074	0.2131
rs10236510	7	A	G	0.00560648	25.7379	-0.138425	0.0272793	3.88827e-07	4567	Adenosine 5'-diphosphate (ADP) to citrate ratio		-0.0092	0.0074	0.2131
rs10236510	7	A	G	0.00490335	22.5976	-0.12965	0.0272676	1.98708e-06	4588	Adenosine 5'-diphosphate (ADP) to glycerol 3-phosphate ratio		-0.0092	0.0074	0.2131
rs10236510	7	A	G	0.00515685	23.6423	-0.130935	0.0269225	1.15395e-06	4563	Adenosine 5'-diphosphate (ADP) to aspartate ratio		-0.0092	0.0074	0.2131
rs10236510	7	A	G	0.00478899	21.9477	-0.126522	0.0270008	2.78799e-06	4563	Adenosine 5'-diphosphate (ADP) to EDTA ratio		-0.0092	0.0074	0.2131
rs10236510	7	A	G	0.00525352	24.1829	-0.133109	0.0270619	8.71308e-07	4581	Adenosine 5'-diphosphate (ADP) to glucose ratio		-0.0092	0.0074	0.2131
rs10236510	7	A	G	0.00462662	21.1861	-0.124443	0.0270302	4.14727e-06	4560	Adenosine 5'-diphosphate (ADP) to choline ratio		-0.0092	0.0074	0.2131
rs10236510	7	A	G	0.00556097	25.5222	-0.137957	0.0273017	4.34792e-07	4566	Adenosine 5'-diphosphate (ADP) to ornithine ratio		-0.0092	0.0074	0.2131
rs10236510	7	A	G	0.0051376	23.5846	-0.132155	0.0272066	1.18886e-06	4569	Adenosine 5'-diphosphate (ADP) to glutamine ratio		-0.0092	0.0074	0.2131
rs10236510	7	A	G	0.00440694	20.1979	-0.122297	0.0272062	6.9508e-06	4565	Adenosine 5'-diphosphate (ADP) to uridine ratio		-0.0092	0.0074	0.2131
rs10238197	7	G	C	0.00358695	29.4828	-0.075533	0.0139091	5.61997e-08	8192	Androstenediol (3alpha, 17alpha) monosulfate (3) levels		-0.0024	0.0057	0.6727
rs1023899	8	T	A	0.00372744	22.1415	0.10788	0.0229226	2.52273e-06	5920	5alpha-androstan-3alpha,17beta-diol monosulfate (2) levels		0.0036	0.0105	0.7333
rs10240649	7	T	G	0.00240769	19.6507	0.0704725	0.0158956	9.27333e-06	8144	N-acetylglucosaminylasparagine levels		0.0007	0.0062	0.9158
rs10240723	7	T	C	0.0318275	269.828	-0.241981	0.0147294	1.19812e-60	8210	X-25422 levels		0.0169	0.0059	0.003988
rs1024200	14	A	G	0.00254406	19.5372	0.0724172	0.0163815	9.83981e-06	7662	Pantoate levels		0.0046	0.0059	0.4373
rs1024277	9	C	T	0.00237512	19.5343	0.214952	0.0486284	9.85698e-06	8207	13-HODE + 9-HODE levels		-0.0295	0.0158	0.06251
rs10243245	7	C	T	0.00288386	19.5339	0.309102	0.0699267	9.85301e-06	6756	Adenosine 3',5'-cyclic monophosphate (camp) levels		0.0276	0.0226	0.2223
rs10243781	7	A	G	0.00245715	20.3559	0.111539	0.0247189	6.41324e-06	8266	Cerotoylcarnitine (C26) levels		-0.0015	0.0092	0.8659
rs10243781	7	A	G	0.00240681	19.9234	0.111524	0.0249824	8.04131e-06	8260	Ximenoylcarnitine (C26:1) levels		-0.0015	0.0092	0.8659
rs10244501	7	C	T	0.00355578	24.9365	-0.107509	0.0215261	5.90391e-07	6990	4-cholesten-3-one levels		0.0035	0.0073	0.6331
rs10245855	7	A	G	0.00448831	29.4002	0.250091	0.0461165	5.86012e-08	6523	X-24456 levels		0.0064	0.0157	0.6824
rs1024708	9	C	T	0.00257113	21.1763	0.0711875	0.0154677	4.17811e-06	8217	Phosphate to 5-oxoproline ratio		-0.0071	0.0057	0.2173
rs10247649	7	G	A	0.00301036	21.429	-0.0826258	0.0178465	3.65988e-06	7099	Tartarate levels		0.0041	0.0058	0.4746
rs10250065	7	C	G	0.00269999	22.3055	0.074278	0.0157254	2.3189e-06	8241	Kynurenate levels		0.0026	0.0058	0.6506
rs10250619	7	C	T	0.00302637	19.7129	-0.0931159	0.0209692	8.97073e-06	6496	2,3-dihydroxypyridine levels		-0.0014	0.0067	0.8372
rs10250888	7	A	T	0.00381618	20.5676	0.262874	0.0579529	5.73355e-06	5371	3-hydroxyphenylacetoylglutamine levels		-0.0119	0.0177	0.5022
rs10250987	7	G	T	0.00292519	23.9513	-0.0852009	0.0174071	9.84997e-07	8166	xanthine levels levels		-0.0053	0.0062	0.3879
rs10251284	7	C	G	0.00253097	19.7485	-0.0797081	0.0179341	8.80927e-06	7785	Paraxanthine to linoleate (18:2n6) ratio		0.001	0.0066	0.8829
rs1025207	18	C	G	0.00252447	19.8824	0.0775375	0.0173869	8.21402e-06	7858	Theophylline to theobromine ratio		0.0039	0.0062	0.5321
rs10252214	7	G	C	0.00236744	19.5326	-0.0756895	0.0171239	9.86447e-06	8233	Glycosyl-N-stearoyl-sphingosine (d18:1/18:0) levels		0.0007	0.0066	0.9143
rs10252472	7	A	G	0.00281236	19.5785	-0.0890712	0.0201273	9.62673e-06	6944	4-hydroxycoumarin levels		-0.0052	0.0065	0.4236
rs10252509	7	C	T	0.00300745	24.9105	-0.0717319	0.0143704	5.98674e-07	8260	Pregnenediol sulfate (C21H34O5S) levels		-0.0003	0.0061	0.9643
rs10252509	7	C	T	0.00378595	31.2806	-0.0788992	0.0141053	2.22408e-08	8233	Pregnenetriol sulfate levels		-0.0003	0.0061	0.9643
rs10254747	7	C	A	0.00283458	20.5437	0.0782684	0.0172658	5.81144e-06	7229	N-formylphenylalanine levels		0.0079	0.0059	0.1789
rs1025483	5	C	A	0.00237076	19.5578	0.0705567	0.0159524	9.73618e-06	8232	X-21736 levels		-0.0062	0.0058	0.2824
rs10255591	7	C	T	0.0043819	36.1821	0.112834	0.018756	1.78867e-09	8223	Octadecanedioate levels		0.0101	0.0068	0.1374
rs10255591	7	C	T	0.00241061	19.9187	-0.0841982	0.0188634	8.06033e-06	8245	Phosphocholine levels		0.0101	0.0068	0.1374
rs10255696	7	A	G	0.00245616	19.5917	0.103776	0.0234426	9.56404e-06	7959	1-methylxanthine levels		-0.0089	0.0087	0.3066
rs10255736	7	G	A	0.00244818	19.9526	-0.101514	0.0227234	7.918e-06	8132	21-hydroxypregnenolone disulfate levels		-0.0113	0.0098	0.2464
rs1025628	15	A	G	0.00267778	22.0705	0.151408	0.0322248	2.62096e-06	8222	Glycerate levels		0.0126	0.0132	0.3388
rs10256413	7	G	A	0.00286941	20.1552	0.0906895	0.0201977	7.11892e-06	7006	Sulfate of piperine metabolite C18H21NO3 (3) levels		-0.004	0.0069	0.5577
rs10256499	7	A	G	0.00371579	27.7635	0.209033	0.0396661	1.36549e-07	7446	X-12729 levels		-0.0243	0.0149	0.102
rs10258416	7	A	G	0.0024171	20.0379	-0.0929281	0.0207572	7.57306e-06	8272	X-23639 levels		0.0029	0.0073	0.6896
rs10259321	7	A	G	0.00276302	20.5667	-0.0710294	0.0156602	5.74224e-06	7425	N4-acetylcytidine levels		0.0057	0.0058	0.325
rs1026029	2	C	T	0.00245092	20.2329	0.148145	0.032931	6.83885e-06	8237	3-amino-2-piperidone levels		-0.0056	0.0129	0.6662
rs10261617	7	A	G	0.00258446	19.9674	0.0786101	0.0175898	7.85558e-06	7708	1-palmitoyl-GPG (16:0) levels		-0.001	0.0062	0.8776
rs10261974	7	C	T	0.00285121	23.5011	-0.0825549	0.0170273	1.24466e-06	8221	Gamma-glutamyltyrosine levels		0.0067	0.0061	0.2675
rs10263383	7	T	C	0.00482997	28.0527	0.55147	0.104102	1.17453e-07	5782	Hyocholate levels		0.0123	0.0413	0.7663
rs10263444	7	T	C	0.00241737	19.8317	-0.165887	0.037246	8.43517e-06	8186	Taurine to cysteine ratio		-0.0133	0.0148	0.3688
rs10264137	7	C	A	0.0029229	23.0267	0.0766974	0.0159812	1.59281e-06	7857	Tetradecadienedioate (C14:2-DC) levels		0.0019	0.0059	0.7427
rs10265861	7	A	G	0.00298958	24.864	0.101678	0.0203887	6.1338e-07	8294	Phenylalanine to phosphate ratio		-0.0128	0.0074	0.08488
rs10266131	7	G	C	0.00349948	21.8608	-0.176429	0.0377283	2.92094e-06	6227	Phenylacetylglutamate levels		-0.0052	0.0127	0.6805
rs10266818	7	G	A	0.00337875	27.8031	0.158569	0.030069	1.33843e-07	8203	Cysteine to 5-oxoproline ratio		0.0149	0.0105	0.1561
rs1026751	15	A	C	0.0025498	21.0488	-0.0773186	0.0168507	4.46537e-06	8236	N-acetyl-isoputreanine levels		-0.0085	0.0065	0.1943
rs10268083	7	G	A	0.0032417	20.1542	0.127181	0.028325	7.12013e-06	6199	N-succinyl-phenylalanine levels		0.0025	0.0091	0.7864
rs10269125	7	G	A	0.0023608	19.5227	0.264495	0.0598543	9.91701e-06	8252	Allantoin levels		0.0114	0.0246	0.6432
rs10269292	7	A	G	0.00314046	25.8455	0.0984281	0.0193586	3.68686e-07	8206	Glycine to serine ratio		-0.0018	0.0071	0.8035
rs10269381	7	C	T	0.00302584	20.7717	0.182642	0.0400683	5.15786e-06	6846	3b-hydroxy-5-cholenoic acid levels		0.0087	0.0165	0.5968
rs10271639	7	A	G	0.00266716	19.5464	0.10677	0.0241466	9.79057e-06	7311	Propionylglycine levels		0.0125	0.008	0.1182
rs10272016	7	C	T	0.00265976	19.9534	0.114527	0.0256355	7.9142e-06	7484	1,2,3-benzenetriol sulfate (2) levels		-0.0073	0.0095	0.4447
rs10272016	7	C	T	0.00322686	24.8334	0.126316	0.0253445	6.23009e-07	7673	2-naphthol sulfate levels		-0.0073	0.0095	0.4447
rs10272022	7	A	G	0.00281448	19.9263	0.151371	0.0339053	8.02433e-06	7062	3-ethylcatechol sulfate (1) levels		-0.0162	0.012	0.1777
rs1027238	3	T	C	0.00271806	19.964	0.078023	0.0174598	7.86856e-06	7327	X-17685 levels		0.0176	0.0059	0.003019
rs10272463	7	G	C	0.00265488	21.7588	0.0679244	0.0145598	3.08292e-06	8176	Glycerol to sulfate ratio		0.0022	0.0059	0.7102
rs10274036	7	C	T	0.00243882	19.8247	-0.0755646	0.0169692	8.46637e-06	8111	1-stearoyl-2-oleoyl-GPI (18:0/18:1) levels		-0.0179	0.0063	0.004324
rs1027445	4	G	A	0.00249496	20.4873	0.0717831	0.0158572	5.98687e-06	8193	Cysteinylglycine to taurine ratio		0.0028	0.0058	0.6366
rs10274526	7	A	T	0.00261246	21.4547	-0.0773311	0.0166932	3.61314e-06	8193	Cysteinylglycine to taurine ratio		-0.0152	0.0064	0.01717
rs10274962	7	C	G	0.00264797	21.8321	0.116487	0.0249274	2.96745e-06	8225	2,3-dihydroxy-5-methylthio-4-pentenoate (dmtpa) levels		-0.0093	0.0104	0.3714
rs10274964	7	T	C	0.00268198	22.1186	-0.0733392	0.0155921	2.55603e-06	8227	Adenosine 5'-monophosphate (AMP) to palmitate (16:0) ratio		-0.0081	0.0056	0.1521
rs10276362	7	A	G	0.00236416	19.5505	-0.125123	0.0282947	9.77353e-06	8252	Bilirubin degradation product, C17H20N2O5 (1) levels		-0.0074	0.011	0.5031
rs10277377	7	T	C	0.00248438	20.5571	0.116516	0.0256952	5.77319e-06	8256	Imidazole lactate levels		0.0036	0.0093	0.6968
rs10277859	7	C	T	0.00284232	22.5326	0.0984598	0.0207395	2.06002e-06	7907	Prolylglycine levels		-0.0005	0.007	0.9382
rs10278040	7	A	G	0.0164163	136.877	-0.408715	0.0349303	1.26137e-31	8203	Metabolonic lactone sulfate levels		-0.0034	0.0111	0.7622
rs10278040	7	A	G	0.0113484	80.236	-0.3463	0.038655	3.28362e-19	6992	X-26109 levels		-0.0034	0.0111	0.7622
rs10278332	7	T	C	0.00244906	20.193	-0.0793443	0.0176548	6.9826e-06	8227	Adenosine 5'-monophosphate (AMP) to palmitate (16:0) ratio		0.0044	0.0063	0.4796
rs10279978	7	A	G	0.00381984	20.852	-0.0942161	0.0206287	4.94191e-06	5440	N-methyltaurine levels		0.0037	0.006	0.54
rs10282311	7	T	C	0.00281781	22.8011	0.162242	0.0339728	1.79151e-06	8071	X-15523 levels		0.0002	0.0117	0.9875
rs10283676	9	G	A	0.0025117	20.7636	0.0718589	0.015768	5.18233e-06	8248	Alanine to asparagine ratio		0.0078	0.0056	0.1646
rs10305287	17	C	A	0.00362777	19.6795	0.351674	0.0792598	9.12295e-06	5407	X-23276 levels		-0.0142	0.0248	0.5671
rs1031162	10	T	C	0.00265696	21.9384	0.0751604	0.0160448	2.80759e-06	8237	3-amino-2-piperidone levels		0.0014	0.006	0.8103
rs1031548	8	C	T	0.00237099	19.5525	-0.0733749	0.0165918	9.7628e-06	8229	6-hydroxyindole sulfate levels		0	0.0061	0.9976
rs1031556	18	C	G	0.00285605	20.4478	0.0978952	0.021646	6.10976e-06	7141	N-palmitoyl-heptadecasphingosine (d17:1/16:0) levels		0.0036	0.008	0.6505
rs1031900	15	A	G	0.00311365	22.5726	0.079637	0.0167596	2.017e-06	7229	N-formylphenylalanine levels		-0.001	0.0056	0.8564
rs1031933	3	G	A	0.00247169	20.4271	-0.111229	0.0246072	6.17897e-06	8246	Sphingomyelin (d18:1/22:1, d18:2/22:0, d16:1/24:1) levels		-0.0041	0.0099	0.6819
rs1032355	4	C	T	0.00249973	20.6018	0.0830655	0.0182985	5.63939e-06	8223	N-acetylthreonine levels		-0.0117	0.0071	0.09993
rs1033671	6	A	G	0.00235995	19.5251	-0.0894612	0.0202435	9.9039e-06	8256	Cys-gly, oxidized levels		-0.004	0.0071	0.5665
rs1033831	9	T	C	0.00321647	25.4437	-0.0977498	0.0193763	4.53951e-07	7887	Dihomo-linoleoylcarnitine (C20:2) levels		0.0014	0.0073	0.8511
rs1033930	13	T	G	0.0029046	21.679	0.0813366	0.0174666	3.21324e-06	7444	1,3-dimethylurate levels		-0.0017	0.0059	0.7742
rs1034711	12	T	G	0.00308791	21.9704	0.0800392	0.0170735	2.75995e-06	7095	Glycohyocholate levels		-0.0002	0.0059	0.976
rs1035864	7	T	A	0.0025149	20.2456	-0.1088	0.0241774	6.79343e-06	8032	6-oxopiperidine-2-carboxylate levels		-0.0141	0.0097	0.1446
rs1036147	2	G	T	0.00263456	20.2631	-0.0974777	0.0216519	6.73047e-06	7673	2-naphthol sulfate levels		-0.0066	0.0074	0.3749
rs1037776	2	T	G	0.00284083	23.3469	0.12235	0.0253184	1.34852e-06	8197	Cysteinylglycine to glutamate ratio		0.0003	0.0087	0.9729
rs1038160	8	C	T	0.00522201	22.9872	-0.109246	0.0227805	1.62206e-06	4381	Glycocholate glucuronide (1) levels		-0.0049	0.0058	0.3956
rs1038161	12	A	T	0.00238823	19.7692	-0.0698072	0.0156983	8.71615e-06	8260	Hippurate levels		0.0056	0.0059	0.3393
rs1038883	3	A	G	0.00240663	19.7916	0.0685315	0.0154027	8.61458e-06	8206	X-11444 levels		-0.0013	0.0058	0.8189
rs1039336	9	G	A	0.00251022	20.6557	-0.0782201	0.0172086	5.48269e-06	8210	5-methylthioadenosine (mta) levels		0.0035	0.0065	0.5882
rs10400558	12	C	T	0.00277081	20.3192	0.0733433	0.0162685	6.53475e-06	7315	N-carbamoylalanine levels		0.0067	0.0059	0.2595
rs10400715	14	A	G	0.0025872	21.4101	0.0930837	0.0201146	3.69798e-06	8256	Phosphate to N-acetylneuraminate ratio		0.0053	0.0078	0.4969
rs10401448	19	C	G	0.00305981	23.8661	-0.0904389	0.0185101	1.02954e-06	7778	X-17146 levels		-0.0016	0.0071	0.8212
rs1040168	3	C	T	0.00267395	21.4436	0.0782065	0.0168865	3.63398e-06	8000	Arachidonate (20:4n6) to caffeine ratio		-0.0012	0.0059	0.8442
rs10401994	19	G	A	0.00260368	21.3876	-0.127406	0.0275458	3.74145e-06	8195	Dihydroorotate levels		0.0093	0.0123	0.4505
rs10403542	19	C	T	0.00249475	20.5907	0.0869623	0.0191621	5.67227e-06	8235	Tryptophan levels		-0.005	0.0073	0.4938
rs10404261	19	G	A	0.00245219	20.1967	-0.0869678	0.0193493	6.96965e-06	8218	N-acetylvaline levels		0.0095	0.0072	0.1867
rs1040519	6	G	A	0.00290446	23.6704	-0.0818991	0.0168315	1.13978e-06	8128	5-hydroxylysine levels		-0.0063	0.006	0.2942
rs1040519	6	G	A	0.0026679	21.8016	-0.0759074	0.016255	3.01496e-06	8152	Cortolone glucuronide (1) levels		-0.0063	0.006	0.2942
rs10405452	19	T	C	0.00440312	19.8397	-0.1323	0.0296958	8.38278e-06	4488	3-hydroxyisobutyrate to adenosine 5'-diphosphate (ADP) ratio		0.0147	0.0079	0.06409
rs10405514	19	A	G	0.00288489	19.7232	0.204955	0.046143	8.9237e-06	6819	X-12221 levels		0.0084	0.0154	0.585
rs10407646	19	G	A	0.00246266	20.2264	-0.105824	0.0235273	6.86197e-06	8195	Dihydroorotate levels		-0.017	0.0093	0.06789
rs10407741	19	C	T	0.00245704	19.9215	0.214658	0.0480875	8.04783e-06	8090	1-methyl-4-imidazoleacetate levels		-0.0049	0.0225	0.8276
rs10407741	19	C	T	0.0023811	19.6074	0.20828	0.047031	9.48571e-06	8217	N-acetylserine levels		-0.0049	0.0225	0.8276
rs10407762	19	T	C	0.00330065	20.694	-0.107226	0.0235672	5.36913e-06	6251	X-24757 levels		0.0155	0.008	0.05297
rs10407786	19	G	C	0.00262919	20.7885	-0.0934192	0.0204866	5.11499e-06	7888	Bilirubin (Z,Z) to androsterone glucuronide ratio		0.001	0.0095	0.9145
rs1041010	14	C	A	0.00263307	21.606	-0.111696	0.0240269	3.33884e-06	8186	X-12798 levels		0.0164	0.0086	0.05598
rs10410885	19	A	G	0.00271943	22.4665	0.239676	0.0505597	2.13232e-06	8241	2-hydroxyhippurate levels		-0.0088	0.0223	0.6935
rs10411485	19	T	C	0.00276689	22.782	-0.278553	0.0583525	1.80935e-06	8213	Pseudouridine levels		0.0241	0.0286	0.3984
rs10411606	19	A	G	0.0023799	19.7931	-0.334071	0.0750809	8.60763e-06	8299	N-methylproline levels		0.0002	0.0246	0.9949
rs1041213	6	G	A	0.0054106	24.7739	-0.10641	0.0213742	6.40917e-07	4556	Adenosine 5'-diphosphate (ADP) to oxalate (ethanedioate) ratio		0.0007	0.0058	0.9043
rs10412211	19	T	G	0.00313265	20.2565	0.0794101	0.0176411	6.75004e-06	6448	2-furoylcarnitine levels		0.0002	0.0058	0.9658
rs1041350	9	C	T	0.00282497	22.6949	0.0994006	0.0208627	1.8932e-06	8013	Gentisate levels		0.0031	0.0086	0.7161
rs10414334	19	A	C	0.00290047	22.9192	-0.204428	0.0426958	1.68431e-06	7881	Glutamine conjugate of C7H12O2 levels		-0.0071	0.0142	0.6187
rs10414919	19	A	G	0.00293418	24.2724	-0.0797399	0.0161833	8.33707e-07	8250	Alpha-hydroxyisocaproate levels		-0.0038	0.0062	0.5447
rs10416495	19	C	T	0.00239479	19.8525	0.0686978	0.0154164	8.34483e-06	8272	Alpha-ketoglutarate to kynurenine ratio		0.0102	0.0057	0.07406
rs10418839	19	A	G	0.00335717	23.7175	0.0916008	0.0188063	1.1118e-06	7043	X-17690 levels		0.0071	0.0063	0.2553
rs10420267	19	A	G	0.00279136	20.9238	0.0759716	0.0166063	4.76508e-06	7477	X-25109 levels		-0.0096	0.0061	0.1142
rs10420459	19	G	A	0.00404498	25.0914	0.157966	0.0315305	5.4448e-07	6180	X-21285 levels		-0.0087	0.0097	0.3684
rs10420488	19	G	A	0.00288872	23.5591	-0.0755724	0.0155679	1.2076e-06	8134	X-11470 levels		0.0092	0.0061	0.1335
rs1042184	5	A	G	0.00319172	22.5449	-0.149121	0.0314017	2.04622e-06	7043	X-17690 levels		-0.0013	0.0117	0.9146
rs10422209	19	G	C	0.00824782	68.7186	-0.18493	0.0223058	1.12621e-16	8265	lactosyl-n-nervonoyl-sphingosine (d18:1/24:1) levels		-0.0058	0.0088	0.5095
rs10422369	19	T	C	0.00603711	50.1208	0.104982	0.014827	1.43655e-12	8254	Methionine sulfone levels		0.0004	0.0057	0.9453
rs10422859	19	C	T	0.00256276	21.2023	-0.0734001	0.0159387	4.1216e-06	8254	N-stearoyl-sphingosine (d18:1/18:0) levels		-0.0044	0.0064	0.4955
rs10423572	19	C	T	0.00280764	23.2338	0.174338	0.0361642	1.43027e-06	8254	Myristoyl dihydrosphingomyelin (d18:0/14:0) levels		0.0191	0.0147	0.1934
rs10423657	19	A	C	0.00238198	19.7746	-0.321988	0.0723991	8.69174e-06	8284	Dihomo-linoleate (20:2n6) levels		0.0061	0.0334	0.854
rs10424343	19	T	C	0.00310979	25.6266	0.0922519	0.0182212	4.12943e-07	8217	Gamma-glutamylglutamine levels		-0.0046	0.0068	0.4962
rs10424752	19	C	A	0.00259245	20.9157	0.0842665	0.0184232	4.78632e-06	8049	Octadecanedioylcarnitine (C18-DC) levels		-0.0053	0.007	0.4427
rs10425645	19	A	C	0.00271207	20.1919	0.105936	0.023572	6.98483e-06	7427	Cytidine to N-acetylglucosamine to N-acetylgalactosamine ratio		-0.0028	0.0082	0.7357
rs1042580	20	C	T	0.00254859	20.9672	-0.0751005	0.0163991	4.65969e-06	8208	1-lignoceroyl-GPC (24:0) levels		-0.014	0.0061	0.02039
rs10425975	19	A	G	0.0145136	116.184	0.227308	0.0210856	4.26735e-27	7891	Lithocholate sulfate (1) levels		0.0165	0.0075	0.02738
rs10426201	19	A	G	0.00929475	66.6212	0.176639	0.0216381	3.25924e-16	7103	5alpha-androstan-3beta,17alpha-diol disulfate levels		0.0166	0.0075	0.02598
rs10426201	19	A	G	0.00738741	50.9357	-0.161326	0.0226011	9.4696e-13	6846	3b-hydroxy-5-cholenoic acid levels		0.0166	0.0075	0.02598
rs10426317	19	T	C	0.00315337	26.1609	0.0863094	0.0168725	3.13096e-07	8272	Sphingomyelin (d18:2/16:0, d18:1/16:1) levels		-0.0039	0.0065	0.5533
rs10426317	19	T	C	0.00253109	19.8002	0.0825128	0.0185409	8.57496e-06	7805	N-palmitoyl-sphingadienine (d18:2/16:0) levels		-0.0039	0.0065	0.5533
rs10426452	19	A	G	0.00421835	19.7408	0.101236	0.0227803	8.82901e-06	4662	Inosine to theophylline ratio		-0.0048	0.0062	0.4359
rs10429299	8	C	T	0.00360828	26.501	0.103257	0.0200553	2.62412e-07	7320	Spermidine to 5-methylthioadenosine (MTA) ratio		0.0054	0.0069	0.4281
rs1043066	22	A	G	0.00266257	22.0195	0.153298	0.0326648	2.69144e-06	8250	Lysine levels		0.0146	0.0137	0.2896
rs10432313	19	G	A	0.00345947	24.4844	-0.206989	0.0418255	7.46409e-07	7055	X-21283 levels		-0.0143	0.0154	0.3537
rs10433994	4	G	A	0.00242011	19.8979	0.0788776	0.0176806	8.14849e-06	8204	Phosphate to urate ratio		-0.0082	0.007	0.2467
rs10435215	7	G	A	0.00350654	26.7892	-0.0857308	0.0165615	2.26066e-07	7615	Oleoyl-linoleoyl-glycerol (18:1 to 18:2) [2] to linoleoyl-arachidonoyl-glycerol (18:2 to 20:4) [2] ratio		-0.0009	0.0062	0.8834
rs10435873	9	G	T	0.00330383	20.5417	0.0843437	0.0186065	5.81436e-06	6199	N-succinyl-phenylalanine levels		-0.0026	0.006	0.6609
rs10436897	1	A	C	0.00236931	19.5362	0.242209	0.054792	9.84641e-06	8228	N-acetylphenylalanine levels		-0.0088	0.0212	0.6776
rs10436922	1	A	G	0.00310343	25.1725	0.105061	0.0209375	5.22591e-07	8088	X-24337 levels		0.0106	0.0077	0.1666
rs10444899	15	T	C	0.00254879	20.6852	-0.0704342	0.0154846	5.39884e-06	8097	Tiglylcarnitine (c5:1-dc) levels		0.0132	0.0057	0.01999
rs10445235	17	T	C	0.00256735	21.2017	0.0823205	0.017876	4.12281e-06	8239	3-hydroxydecanoate levels		-0.0044	0.0067	0.5119
rs10445235	17	T	C	0.00241184	19.6533	0.079932	0.0180281	9.26068e-06	8131	Decadienedioic acid (C10:2-DC) levels		-0.0044	0.0067	0.5119
rs10445262	17	G	A	0.00915852	76.1083	-0.153063	0.0175429	2.65992e-18	8236	N-acetyl-isoputreanine levels		-0.0025	0.0064	0.6952
rs10445741	2	T	C	0.0025245	20.7735	0.0694233	0.0152299	5.15569e-06	8210	5-methylthioadenosine (mta) levels		0.0024	0.0057	0.6679
rs1044690	6	C	G	0.00342364	21.7049	-0.0965424	0.0207191	3.1686e-06	6320	Homovanillate (hva) levels		0.0106	0.0065	0.1022
rs10447274	5	T	C	0.00248022	20.3536	0.0745435	0.016521	6.42017e-06	8188	Adenosine 5'-monophosphate (AMP) to asparagine ratio		0.0034	0.0059	0.5667
rs10447314	6	G	C	0.00241676	19.9987	0.0719094	0.016078	7.73032e-06	8257	Myristoleoylcarnitine C14:1 levels		0.0107	0.0062	0.08224
rs10448182	9	T	C	0.0033578	19.9384	-0.071163	0.0159344	7.96992e-06	5920	5alpha-androstan-3alpha,17beta-diol monosulfate (2) levels		0.0084	0.0068	0.2165
rs1045017	1	A	G	0.00249326	20.5658	0.0779976	0.0171971	5.74619e-06	8230	Sulfate levels		0.0039	0.0066	0.553
rs10454465	10	G	C	0.00298054	24.6211	0.0821936	0.0165627	6.95684e-07	8238	X-11795 levels		-0.0108	0.0061	0.07733
rs10454723	18	G	C	0.0023906	19.7745	-0.0683329	0.0153647	8.6914e-06	8254	Uridine to pseudouridine ratio		-0.0134	0.0059	0.02226
rs10455872	6	G	A	0.00414099	34.3177	0.160514	0.0273969	4.66139e-09	8255	Sphingomyelin (d18:1/20:1, d18:2/20:0) levels		0.0664	0.0108	8.373e-10
rs10455872	6	G	A	0.00332503	27.1493	0.154353	0.0296198	1.8768e-07	8140	Palmitoyl-sphingosine-phosphoethanolamine (d18:1/16:0) levels		0.0664	0.0108	8.373e-10
rs10456189	6	T	C	0.00270501	21.9564	0.0993201	0.0211935	2.78139e-06	8097	Tiglylcarnitine (c5:1-dc) levels		-0.0033	0.0079	0.6752
rs10456272	6	G	A	0.00276612	20.4623	0.0798388	0.0176473	6.064e-06	7379	X-12117 levels		0.0025	0.0063	0.6879
rs10457236	6	A	G	0.00393149	31.1813	0.122954	0.0220161	2.3406e-08	7902	Gamma-glutamyltryptophan levels		0.004	0.0084	0.6287
rs10457236	6	A	G	0.0125386	104.16	-0.221708	0.0217209	1.84209e-24	8205	Phenylalanine to tyrosine ratio		0.004	0.0084	0.6287
rs10457236	6	A	G	0.00921103	76.4557	-0.187812	0.0214766	2.23053e-18	8226	Phosphate to tyrosine ratio		0.004	0.0084	0.6287
rs10457508	6	T	A	0.00387982	25.9831	-0.177501	0.0348169	3.42994e-07	6673	X-23641 levels		-0.0019	0.0142	0.8935
rs10457940	6	C	G	0.00257556	21.2774	-0.123368	0.0267418	3.96328e-06	8242	X-11478 levels		-0.0038	0.0097	0.6927
rs10458052	6	T	A	0.00375908	29.4503	-0.0860309	0.0158509	5.7143e-08	7807	X-24328 levels		0.0126	0.0064	0.04883
rs10458125	6	C	A	0.00235803	19.5399	-0.177534	0.0401576	9.82752e-06	8269	Palmitoyl dihydrosphingomyelin (d18:0/16:0) levels		0.0165	0.0146	0.2569
rs10459364	13	A	G	0.00249836	19.9067	0.150718	0.0337762	8.11013e-06	7950	1,7-dimethyluric acid levels		0.0173	0.0131	0.1858
rs10459799	16	G	C	0.00272545	21.4205	-0.103929	0.0224526	3.67743e-06	7840	Paraxanthine levels		0.0143	0.0081	0.07706
rs10459865	16	C	T	0.0024285	20.0523	0.105994	0.0236672	7.51556e-06	8239	EDTA levels		0.0133	0.0087	0.1261
rs1045989	9	C	A	0.00374812	30.9669	0.0847598	0.0152296	2.6147e-08	8233	Glycosyl-N-stearoyl-sphingosine (d18:1/18:0) levels		-0.0114	0.0057	0.04417
rs10460102	18	C	A	0.00243706	20.0963	-0.0964982	0.0215233	7.34564e-06	8228	Pregnenetriol disulfate levels		-0.0104	0.0086	0.2253
rs10460926	3	T	C	0.00289963	19.7806	-0.100994	0.0227045	8.65899e-06	6804	1,2-dilinoleoyl-GPE (18:2/18:2) levels		0.0044	0.0074	0.5519
rs10461476	5	A	G	0.0031226	20.2132	-0.0873772	0.0194318	6.90455e-06	6455	X-24531 levels		-0.0004	0.0064	0.9521
rs10461991	5	A	G	0.00273236	21.0475	-0.0792221	0.0172659	4.46754e-06	7684	Glutarate (C5-DC) to salicylate ratio		0.0008	0.006	0.8978
rs10463060	5	A	G	0.00446754	26.2704	-0.236318	0.0460988	2.95423e-07	5856	X-17328 levels		0.002	0.0154	0.899
rs10463719	5	A	G	0.00270943	22.4516	0.075199	0.0158685	2.14882e-06	8266	1-(1-enyl-palmitoyl)-2-palmitoyl-GPC (P-16:0/16:0) levels		-0.0078	0.0058	0.1768
rs10463719	5	A	G	0.00260893	21.614	0.0729055	0.0156798	3.32504e-06	8265	lactosyl-n-nervonoyl-sphingosine (d18:1/24:1) levels		-0.0078	0.0058	0.1768
rs10463851	5	A	T	0.00354258	22.4189	0.0867025	0.0183086	2.18397e-06	6308	Glucose to maltose ratio		-0.0007	0.0058	0.8982
rs10464131	7	A	G	0.00414459	19.981	0.161963	0.0362257	7.78734e-06	4803	5-hydroxymethyl-2-furoylcarnitine levels		-0.0004	0.0105	0.9721
rs10465165	9	T	G	0.00311266	25.669	-0.106095	0.0209381	4.04021e-07	8223	Sarcosine levels		-0.0076	0.0081	0.3497
rs10465525	1	A	T	0.00239969	19.9461	0.296219	0.066318	7.94556e-06	8294	Citrulline to phosphate ratio		0.0589	0.0328	0.07252
rs10466245	10	A	G	0.00455299	36.8512	-0.107515	0.0177088	1.26879e-09	8059	X-24801 levels		0.0048	0.0063	0.4497
rs10466271	10	C	G	0.00262762	20.8472	-0.0873876	0.0191369	4.96083e-06	7915	2'-deoxyuridine levels		0.009	0.0068	0.1868
rs10466614	11	C	A	0.00285073	23.4085	0.0746665	0.0154307	1.306e-06	8190	Hydroxy-N6,N6,N6-trimethyllysine levels		0.003	0.0058	0.5968
rs1046675	2	G	A	0.00376916	31.1187	0.119147	0.021356	2.41763e-08	8227	3-hydroxyhexanoylcarnitine (1) levels		-0.0064	0.008	0.425
rs10466932	12	A	G	0.00370323	30.4905	0.116693	0.0211305	3.34203e-08	8205	Adenosine 5'-monophosphate (AMP) to aspartate ratio		0.006	0.0079	0.4511
rs10466932	12	A	G	0.00243349	19.9984	0.0972241	0.0217382	7.73141e-06	8200	Adenosine 5'-monophosphate (AMP) to isoleucine ratio		0.006	0.0079	0.4511
rs10466932	12	A	G	0.00239344	19.7285	0.0961642	0.0216478	8.90337e-06	8225	Adenosine 5'-monophosphate (AMP) to valine ratio		0.006	0.0079	0.4511
rs10466932	12	A	G	0.00309027	25.4529	0.105117	0.020833	4.51832e-07	8213	Adenosine 5'-monophosphate (AMP) to glutamate ratio		0.006	0.0079	0.4511
rs10466932	12	A	G	0.00289505	23.7677	0.107491	0.0220458	1.08367e-06	8188	Adenosine 5'-monophosphate (AMP) to N-palmitoyl-sphingosine (d18:1 to 16:0) ratio		0.006	0.0079	0.4511
rs10466932	12	A	G	0.0024808	20.3907	0.0975561	0.0216016	6.29752e-06	8201	Adenosine 5'-monophosphate (AMP) to leucine ratio		0.006	0.0079	0.4511
rs10467439	13	A	G	0.00267549	19.5888	-0.123097	0.0278089	9.5758e-06	7304	3-(3-hydroxyphenyl)propionate levels		-0.001	0.0094	0.9163
rs10467820	14	T	A	0.00470809	20.3453	0.0993829	0.0220282	6.43321e-06	4303	Methyl vanillate sulfate levels		-0.0327	0.0056	5.666e-09
rs10468017	15	T	C	0.00280483	22.6564	0.0806585	0.0169434	1.93134e-06	8057	1-palmitoyl-2-arachidonoyl-GPI (16:0/20:4) levels		0	0.0062	0.995
rs10468017	15	T	C	0.0434194	374.923	0.324382	0.0167507	1.51463e-83	8262	1-palmitoyl-2-oleoyl-GPE (16:0/18:1) levels		0	0.0062	0.995
rs10468017	15	T	C	0.00259758	21.1291	0.0785552	0.0170876	4.28223e-06	8115	1-palmitoyl-2-linoleoyl-GPI (16:0/18:2) levels		0	0.0062	0.995
rs10468017	15	T	C	0.0038548	31.9135	0.0962521	0.0170361	1.60546e-08	8249	1-palmitoyl-2-oleoyl-gpc (16:0/18:1) levels		0	0.0062	0.995
rs10468503	17	G	A	0.00478395	22.136	0.135423	0.0287772	2.52752e-06	4607	Adenosine 5'-diphosphate (ADP) levels		-0.013	0.0083	0.1172
rs10468503	17	G	A	0.00454754	20.9092	0.133075	0.029096	4.79332e-06	4579	Adenosine 5'-diphosphate (ADP) to phosphoethanolamine ratio		-0.013	0.0083	0.1172
rs10468503	17	G	A	0.00450086	20.6665	0.132059	0.0290429	5.44111e-06	4573	Adenosine 5'-diphosphate (ADP) to Adenosine 5'-monophosphate (AMP) ratio		-0.013	0.0083	0.1172
rs10468503	17	G	A	0.00523849	24.0028	0.141631	0.0289023	9.56781e-07	4560	Adenosine 5'-diphosphate (ADP) to tyrosine ratio		-0.013	0.0083	0.1172
rs10468503	17	G	A	0.0053097	24.587	0.142125	0.0286565	7.06297e-07	4608	Adenosine 5'-diphosphate (ADP) to valine ratio		-0.013	0.0083	0.1172
rs10468503	17	G	A	0.00465802	21.4102	0.13398	0.0289491	3.69017e-06	4577	Adenosine 5'-diphosphate (ADP) to glycine ratio		-0.013	0.0083	0.1172
rs10468503	17	G	A	0.00470043	21.5304	0.134368	0.0289517	3.46541e-06	4561	Adenosine 5'-diphosphate (ADP) to N-palmitoyl-sphingosine (d18:1 to 16:0) ratio		-0.013	0.0083	0.1172
rs10468503	17	G	A	0.00457853	20.9787	0.130471	0.0284793	4.62189e-06	4563	Adenosine 5'-diphosphate (ADP) to aspartate ratio		-0.013	0.0083	0.1172
rs10468503	17	G	A	0.00568394	19.6588	0.145285	0.0327579	9.20189e-06	3441	Adenosine 5'-diphosphate (ADP) to flavin adenine dinucleotide (FAD) ratio		-0.013	0.0083	0.1172
rs10468503	17	G	A	0.00469535	21.5165	0.132587	0.0285772	3.49051e-06	4563	Adenosine 5'-diphosphate (ADP) to EDTA ratio		-0.013	0.0083	0.1172
rs10468503	17	G	A	0.00528107	24.3104	0.141317	0.0286552	8.15416e-07	4581	Adenosine 5'-diphosphate (ADP) to glucose ratio		-0.013	0.0083	0.1172
rs10468503	17	G	A	0.00544132	24.9372	0.143085	0.0286467	5.88846e-07	4560	Adenosine 5'-diphosphate (ADP) to choline ratio		-0.013	0.0083	0.1172
rs10470148	21	A	T	0.00250061	20.5865	-0.161764	0.0356482	5.68455e-06	8214	X-23665 levels		0.0147	0.015	0.328
rs10472005	5	T	C	0.00244473	19.5715	0.0719622	0.0162644	9.66555e-06	7988	X-23593 levels		-0.003	0.0062	0.6347
rs10472788	5	G	A	0.00254614	19.663	-0.254287	0.0573381	9.21273e-06	7705	N-acetyl-aspartyl-glutamate (naag) levels		-0.0079	0.0222	0.7205
rs10474906	5	T	C	0.00284343	23.2857	0.075257	0.0155937	1.39215e-06	8168	Mannose to glycerol ratio		-0.0171	0.0067	0.01091
rs10475114	5	C	G	0.00293793	21.8725	0.179257	0.0383238	2.90488e-06	7425	N4-acetylcytidine levels		0.0442	0.0137	0.00126
rs1047891	2	A	C	0.0351632	301.143	-0.267116	0.0153908	1.78869e-67	8265	Homoarginine levels		0.0031	0.006	0.6123
rs1047891	2	A	C	0.0664188	586.797	0.381478	0.0157461	1.16081e-129	8250	N-acetylglycine levels		0.0031	0.006	0.6123
rs1047891	2	A	C	0.0556808	430.968	0.358921	0.0172869	9.42979e-96	7311	Propionylglycine levels		0.0031	0.006	0.6123
rs1047891	2	A	C	0.0387226	243.386	0.297264	0.0190512	6.89919e-55	6044	Butyrylglycine levels		0.0031	0.006	0.6123
rs1047891	2	A	C	0.00369448	30.485	-0.0868764	0.0157328	3.35196e-08	8223	N-acetylthreonine levels		0.0031	0.006	0.6123
rs1047891	2	A	C	0.106447	984.113	0.48432	0.0154368	1e-200	8263	Gamma-glutamylglycine levels		0.0031	0.006	0.6123
rs1047891	2	A	C	0.0471925	297.823	0.325618	0.018865	9.34452e-67	6015	Hexanoylglycine levels		0.0031	0.006	0.6123
rs1047891	2	A	C	0.0206474	149.645	0.219408	0.0179333	2.02945e-34	7100	Isovalerylglycine levels		0.0031	0.006	0.6123
rs1047891	2	A	C	0.0220335	168.141	0.226272	0.0174476	1.84201e-38	7465	Isobutyrylglycine levels		0.0031	0.006	0.6123
rs1047891	2	A	C	0.00470168	38.906	-0.102111	0.0163686	4.4263e-10	8238	Glutarylcarnitine (c5-dc) levels		0.0031	0.006	0.6123
rs1047891	2	A	C	0.00382488	31.496	-0.0868644	0.0154761	1.9906e-08	8205	1-ribosyl-imidazoleacetate levels		0.0031	0.006	0.6123
rs1047891	2	A	C	0.00411634	34.0878	-0.0976808	0.0167285	5.24516e-09	8249	Taurocholenate sulfate levels		0.0031	0.006	0.6123
rs1047891	2	A	C	0.00374103	30.9718	0.0922583	0.0165756	2.60808e-08	8250	Glycocholenate sulfate levels		0.0031	0.006	0.6123
rs1047891	2	A	C	0.0637348	557.862	0.367277	0.0155481	2.28648e-123	8197	3-methylglutaconate levels		0.0031	0.006	0.6123
rs1047891	2	A	C	0.0198579	158.475	0.208299	0.0165444	2.38876e-36	7824	Cinnamoylglycine levels		0.0031	0.006	0.6123
rs1047891	2	A	C	0.0102375	85.0334	-0.152264	0.0165101	2.9044e-20	8223	2R,3R-dihydroxybutyrate levels		0.0031	0.006	0.6123
rs1047891	2	A	C	0.027752	235.032	0.246863	0.0161005	4.6308e-53	8236	N-palmitoylglycine levels		0.0031	0.006	0.6123
rs1047891	2	A	C	0.00402143	27.6338	-0.0971496	0.0184781	1.45976e-07	6846	3b-hydroxy-5-cholenoic acid levels		0.0031	0.006	0.6123
rs1047891	2	A	C	0.047325	408.237	0.312082	0.015444	8.43861e-91	8220	3-methylglutarylcarnitine (2) levels		0.0031	0.006	0.6123
rs1047891	2	A	C	0.00419426	29.2813	-0.0983073	0.0181647	6.23273e-08	6954	Dihomo-linolenoyl-choline levels		0.0031	0.006	0.6123
rs1047891	2	A	C	0.00354254	25.3766	-0.0899141	0.0178464	4.69877e-07	7140	Stearoylcholine levels		0.0031	0.006	0.6123
rs1047891	2	A	C	0.00577279	46.5085	0.108121	0.0158522	9.06799e-12	8012	Glycosyl-N-(2-hydroxynervonoyl)-sphingosine (d18:1/24:1(2OH)) levels		0.0031	0.006	0.6123
rs1047891	2	A	C	0.00361211	29.9369	0.075801	0.0138522	4.44715e-08	8260	Sphingomyelin (d18:2/21:0, d16:2/23:0) levels		0.0031	0.006	0.6123
rs1047891	2	A	C	0.0325263	210.158	0.262111	0.0180777	1.22702e-47	6253	2-butenoylglycine levels		0.0031	0.006	0.6123
rs1047891	2	A	C	0.0291837	196.689	0.246015	0.017539	1.0697e-44	6545	Trans-2-hexenoylglycine levels		0.0031	0.006	0.6123
rs1047891	2	A	C	0.0517163	445.511	0.323747	0.0153364	6.48189e-99	8171	3-hydroxybutyroylglycine levels		0.0031	0.006	0.6123
rs1047891	2	A	C	0.00308282	25.4284	-0.0759355	0.0150568	4.57623e-07	8225	2,3-dihydroxy-5-methylthio-4-pentenoate (dmtpa) levels		0.0031	0.006	0.6123
rs1047891	2	A	C	0.00296785	24.4714	-0.0825666	0.0166887	7.51838e-07	8223	Cis 3,4-methyleneheptanoate levels		0.0031	0.006	0.6123
rs1047891	2	A	C	0.00308379	23.2309	0.0848878	0.0176098	1.43213e-06	7512	Vanillic acid glycine levels		0.0031	0.006	0.6123
rs1047891	2	A	C	0.00266667	22.0776	-0.0775517	0.016503	2.61135e-06	8259	Cis-3,4-methyleneheptanoylcarnitine levels		0.0031	0.006	0.6123
rs1047891	2	A	C	0.0663495	575.907	0.386311	0.0160956	2.70763e-127	8106	Cis-3,4-methyleneheptanoylglycine levels		0.0031	0.006	0.6123
rs1047891	2	A	C	0.00478392	33.884	-0.104752	0.017993	5.82115e-09	7051	Picolinate levels		0.0031	0.006	0.6123
rs1047891	2	A	C	0.0214333	181.42	0.20419	0.0151579	2.32241e-41	8285	Creatine levels		0.0031	0.006	0.6123
rs1047891	2	A	C	0.0038553	31.968	-0.0903798	0.0159831	1.56097e-08	8262	Choline levels		0.0031	0.006	0.6123
rs1047891	2	A	C	0.0052119	43.0034	-0.106771	0.0162798	5.43463e-11	8210	5-methylthioadenosine (mta) levels		0.0031	0.006	0.6123
rs1047891	2	A	C	0.0034589	28.5829	-0.0896956	0.0167751	8.94552e-08	8237	Arginine levels		0.0031	0.006	0.6123
rs1047891	2	A	C	0.0189031	159.321	0.205086	0.016246	1.56139e-36	8271	Serine levels		0.0031	0.006	0.6123
rs1047891	2	A	C	0.0112931	94.0039	-0.1561	0.0160982	3.11215e-22	8232	Betaine levels		0.0031	0.006	0.6123
rs1047891	2	A	C	0.00653954	54.2602	-0.122819	0.0166714	1.7443e-13	8245	Threonine levels		0.0031	0.006	0.6123
rs1047891	2	A	C	0.00283405	23.4161	-0.0791305	0.0163506	1.30094e-06	8241	Kynurenate levels		0.0031	0.006	0.6123
rs1047891	2	A	C	0.0163916	124.085	0.193695	0.017386	7.9338e-29	7448	X-17325 levels		0.0031	0.006	0.6123
rs1047891	2	A	C	0.0234733	146.389	0.23291	0.019247	1.04239e-33	6092	X-17367 levels		0.0031	0.006	0.6123
rs1047891	2	A	C	0.0116372	96.4662	0.164416	0.016738	8.96833e-23	8195	X-21467 levels		0.0031	0.006	0.6123
rs1047891	2	A	C	0.00679914	42.7787	0.126163	0.0192863	6.08799e-11	6251	X-24757 levels		0.0031	0.006	0.6123
rs1047891	2	A	C	0.0119277	60.1652	0.167918	0.021644	8.61573e-15	4986	X-24795 levels		0.0031	0.006	0.6123
rs1047891	2	A	C	0.00372074	29.414	-0.0928426	0.0171165	5.82274e-08	7878	X-24812 levels		0.0031	0.006	0.6123
rs1047891	2	A	C	0.00362064	29.8262	0.0853351	0.0156234	4.70748e-08	8210	X-25422 levels		0.0031	0.006	0.6123
rs1047891	2	A	C	0.152282	1483.81	0.574475	0.0149118	1e-200	8262	Glycine levels		0.0031	0.006	0.6123
rs1047891	2	A	C	0.00810888	37.2706	-0.135505	0.022191	1.01964e-09	4561	Adenosine 5'-diphosphate (ADP) to creatine ratio		0.0031	0.006	0.6123
rs1047891	2	A	C	0.0425846	363.435	0.310186	0.0162688	4.81436e-81	8173	Glycine to pyridoxal ratio		0.0031	0.006	0.6123
rs1047891	2	A	C	0.097961	886.715	0.45942	0.0154264	6.77628e-195	8167	Glycine to alanine ratio		0.0031	0.006	0.6123
rs1047891	2	A	C	0.090471	816.054	0.453848	0.0158854	1.57833e-179	8206	Glycine to serine ratio		0.0031	0.006	0.6123
rs1047891	2	A	C	0.00850002	70.2548	0.138513	0.0165234	5.16729e-17	8197	Serine to alpha-tocopherol ratio		0.0031	0.006	0.6123
rs1047891	2	A	C	0.00691773	57.3504	0.125225	0.0165337	3.62161e-14	8235	Serine to pyruvate ratio		0.0031	0.006	0.6123
rs1047891	2	A	C	0.0207023	174.045	0.198416	0.0150381	9.47472e-40	8235	Creatine to carnitine ratio		0.0031	0.006	0.6123
rs1047891	2	A	C	0.00452439	37.5368	-0.0975934	0.0159272	8.92775e-10	8261	5-methylthioadenosine (MTA) to phosphate ratio		0.0031	0.006	0.6123
rs1047891	2	A	C	0.0271559	127.706	-0.250151	0.022131	1.26487e-29	4577	Adenosine 5'-diphosphate (ADP) to glycine ratio		0.0031	0.006	0.6123
rs1047891	2	A	C	0.117018	1095.86	0.521407	0.0157488	1e-200	8271	Glycine to phosphate ratio		0.0031	0.006	0.6123
rs1047891	2	A	C	0.0376308	320.365	-0.294617	0.0164582	1.161e-71	8195	Adenosine 5'-monophosphate (AMP) to glycine ratio		0.0031	0.006	0.6123
rs1047891	2	A	C	0.00283823	23.6102	-0.079964	0.0164548	1.17621e-06	8297	Arginine to phosphate ratio		0.0031	0.006	0.6123
rs1047891	2	A	C	0.0042864	35.4031	0.0975868	0.016399	2.66843e-09	8226	Phosphate to threonine ratio		0.0031	0.006	0.6123
rs1047891	2	A	C	0.00442127	36.3799	-0.100859	0.0167198	1.61653e-09	8194	Adenosine 5'-monophosphate (AMP) to serine ratio		0.0031	0.006	0.6123
rs1047891	2	A	C	0.0144242	120.36	-0.182614	0.0166433	5.19756e-28	8226	Phosphate to serine ratio		0.0031	0.006	0.6123
rs1047891	2	A	C	0.00363637	30.0037	-0.0901629	0.0164584	4.29643e-08	8223	Histidine to glutamine ratio		0.0031	0.006	0.6123
rs1047891	2	A	C	0.0464679	401.311	0.323414	0.0161423	2.71524e-89	8237	Serine to threonine ratio		0.0031	0.006	0.6123
rs10479236	5	C	T	0.00279715	23.0627	0.076741	0.0159779	1.56337e-06	8224	Dimethylglycine levels		0.0184	0.0058	0.001607
rs10479815	7	A	G	0.00263661	21.8254	-0.0744583	0.015936	2.97775e-06	8258	Gamma-CEHC levels		-0.0007	0.0056	0.9066
rs10481008	7	G	A	0.00286282	23.5741	-0.0716159	0.0147482	1.19841e-06	8213	Adenosine 5'-monophosphate (AMP) to glutamate ratio		0.0026	0.0058	0.6511
rs10483247	22	T	C	0.00357509	27.6018	-0.51103	0.097257	1.48484e-07	7695	Glucose to sucrose ratio		0.0275	0.034	0.4178
rs10483451	14	T	C	0.00246891	19.9932	-0.144967	0.0324171	7.75132e-06	8080	X-25519 levels		0.0069	0.0123	0.5774
rs10483514	14	G	A	0.00312348	21.8357	-0.241367	0.0516454	2.96041e-06	6971	Cortisone to 4-cholesten-3-one ratio		-0.0024	0.0192	0.9007
rs10483866	14	C	G	0.00338193	24.7481	-0.140016	0.0281415	6.51099e-07	7295	X-11852 levels		-0.0058	0.009	0.5224
rs10484239	14	A	C	0.002363	19.5528	-0.0995396	0.0225081	9.76118e-06	8257	1-palmitoyl-2-arachidonoyl-GPE (16:0/20:4) levels		0.0013	0.0082	0.8742
rs10484587	6	T	A	0.0027243	22.4631	0.0879266	0.0185495	2.13594e-06	8225	1-oleoylglycerol (18:1) levels		0.013	0.0069	0.06026
rs10486499	7	T	C	0.00319029	21.1873	-0.091925	0.0199678	4.15139e-06	6622	Glycoursodeoxycholic acid sulfate (1) levels		0.0117	0.0066	0.0759
rs10487700	7	T	C	0.00264504	20.4288	-0.182691	0.0404147	6.17192e-06	7705	Sulfate of piperine metabolite C16H19NO3 (3) levels		0.0182	0.0141	0.1985
rs10487700	7	T	C	0.00244999	19.5204	-0.175059	0.0396174	9.92802e-06	7950	Sulfate of piperine metabolite C16H19NO3 (2) levels		0.0182	0.0141	0.1985
rs10487768	7	A	G	0.00305242	24.6717	-0.14495	0.0291786	6.77573e-07	8060	Deoxycholic acid glucuronide levels		-0.0004	0.0099	0.9719
rs10487783	7	G	T	0.00243132	19.9586	-0.189263	0.0423592	7.89367e-06	8191	Glucose-to-mannose ratio		-0.0108	0.0152	0.4795
rs10489082	4	C	G	0.00278656	23.112	0.245287	0.0510156	1.52384e-06	8273	1-stearoyl-2-oleoyl-GPE (18:0/18:1) levels		-0.0242	0.0192	0.2074
rs10489136	1	A	G	0.00249439	20.5001	0.0862932	0.0190566	5.94716e-06	8200	N-acetylneuraminate levels		-0.0059	0.0072	0.4149
rs10489136	1	A	G	0.00280567	23.2232	-0.0923706	0.0191655	1.43828e-06	8256	Phosphate to N-acetylneuraminate ratio		-0.0059	0.0072	0.4149
rs1048943	15	C	T	0.00259195	21.187	-0.196774	0.0427444	4.1542e-06	8155	Piperine levels		-0.0256	0.0148	0.08354
rs10490044	2	C	A	0.0030749	24.8972	-0.236954	0.0474827	6.02807e-07	8074	X-24306 levels		-0.0182	0.0182	0.3167
rs10490168	2	T	C	0.00271193	21.4526	0.0774179	0.0167127	3.61663e-06	7891	Lithocholate sulfate (1) levels		-0.0014	0.0059	0.8109
rs10490256	2	G	C	0.00247048	19.9093	0.114541	0.0256672	8.09906e-06	8041	Gamma-glutamylleucine levels		0.0004	0.0099	0.9714
rs10490256	2	G	C	0.00283714	23.4815	0.122959	0.0253714	1.25754e-06	8255	Isoleucine levels		0.0004	0.0099	0.9714
rs10490982	10	C	T	0.00279596	19.5761	0.0947339	0.0214082	9.63872e-06	6984	2-acetamidophenol sulfate levels		-0.0227	0.0071	0.001355
rs10491204	17	C	T	0.00258605	21.118	-0.0903449	0.0196573	4.30664e-06	8147	N1-methylinosine levels		0.0019	0.0074	0.8036
rs10491431	5	A	C	0.0160318	134.303	0.220271	0.0190047	4.61265e-31	8245	Pregnenediol disulfate (C21H34O8S2) levels		-0.0112	0.0079	0.1526
rs10491431	5	A	C	0.00264017	21.5214	0.0952793	0.0205357	3.4892e-06	8132	21-hydroxypregnenolone disulfate levels		-0.0112	0.0079	0.1526
rs10491431	5	A	C	0.0701206	585.922	0.511472	0.0211274	1.79091e-129	7772	5alpha-pregnan-3beta,20beta-diol monosulfate (1) levels		-0.0112	0.0079	0.1526
rs10491431	5	A	C	0.0384282	164.172	0.345496	0.026958	1.33272e-37	4110	5alpha-pregnan-diol disulfate levels		-0.0112	0.0079	0.1526
rs10491431	5	A	C	0.0245048	207.444	0.263097	0.0182647	4.83859e-47	8260	Pregnenediol sulfate (C21H34O5S) levels		-0.0112	0.0079	0.1526
rs10491431	5	A	C	0.00911115	71.4446	0.173005	0.0204653	2.82415e-17	7772	Pregnenolone sulfate levels		-0.0112	0.0079	0.1526
rs10491431	5	A	C	0.006527	51.9217	0.159672	0.0221564	5.73677e-13	7905	Pregnanediol-3-glucuronide levels		-0.0112	0.0079	0.1526
rs10491531	9	C	T	0.00243849	20.1863	-0.15272	0.0339872	7.00794e-06	8260	Oleoylcarnitine levels		-0.0181	0.0123	0.1415
rs10491671	9	T	C	0.00518355	23.8904	-0.120625	0.0246735	1.0143e-06	4587	Adenosine 5'-diphosphate (ADP) to mannose ratio		0.01	0.0067	0.1359
rs10491672	9	C	G	0.00439687	20.1339	-0.112079	0.0249727	7.18816e-06	4561	Adenosine 5'-diphosphate (ADP) to N-palmitoyl-sphingosine (d18:1 to 16:0) ratio		0.0094	0.0067	0.1613
rs10491672	9	C	G	0.00580667	20.0858	-0.127979	0.0285475	7.35898e-06	3441	Adenosine 5'-diphosphate (ADP) to flavin adenine dinucleotide (FAD) ratio		0.0094	0.0067	0.1613
rs10491720	9	C	G	0.00235737	19.5462	0.136456	0.0308609	9.79466e-06	8274	Hexadecadienoate (16:2n6) levels		0.0097	0.0124	0.4347
rs10491725	9	C	T	0.00406556	21.9906	0.0892964	0.0190386	2.72828e-06	5389	X-22520 levels		-0.0009	0.0058	0.8738
rs10492646	13	T	C	0.00276995	22.9628	-0.079095	0.0165038	1.64686e-06	8269	Palmitoyl sphingomyelin (d18:1/16:0) levels		-0.0024	0.0063	0.6977
rs10492646	13	T	C	0.00252049	20.882	-0.0772081	0.0168937	4.87174e-06	8266	Lactosyl-N-palmitoyl-sphingosine (d18:1/16:0) levels		-0.0024	0.0063	0.6977
rs10492817	16	T	C	0.00268648	21.8757	0.359157	0.0767803	2.90076e-06	8123	1-palmitoyl-2-oleoyl-GPI (16:0/18:1) levels		0.0272	0.0251	0.2792
rs10493219	1	G	A	0.0028305	19.7448	-0.0779131	0.0175316	8.82431e-06	6958	3-methyladipate levels		0.0109	0.006	0.06753
rs10493239	1	C	T	0.00288571	20.1687	-0.134241	0.0298871	7.06905e-06	6971	Cortisone to 4-cholesten-3-one ratio		0.007	0.0102	0.4914
rs10493322	1	T	C	0.00565051	46.1486	-0.110994	0.0163368	1.08977e-11	8123	1-palmitoyl-2-oleoyl-GPI (16:0/18:1) levels		-0.0019	0.006	0.7578
rs10493861	1	C	T	0.00273031	22.6196	0.0831526	0.0174816	1.96914e-06	8264	1-myristoyl-2-arachidonoyl-GPC (14:0/20:4) levels		0.0063	0.0063	0.3162
rs10494157	1	A	G	0.00259733	21.4213	-0.0929436	0.0200791	3.6767e-06	8228	Dehydroepiandrosterone sulfate (DHEAS) levels		0.0067	0.0087	0.4452
rs10494405	1	C	T	0.00286668	23.6347	0.098932	0.0203474	1.16119e-06	8223	N-acetylthreonine levels		-0.0042	0.0083	0.6144
rs10494656	1	C	T	0.00236951	19.5308	0.266519	0.0602998	9.87432e-06	8225	Docosadioate (C22-DC) levels		0.0202	0.0212	0.3395
rs10495913	2	A	G	0.00256749	20.8914	0.0680448	0.0148853	4.84781e-06	8118	X-13553 levels		0.0061	0.0057	0.2828
rs10496073	2	G	A	0.00315847	26.0861	-0.161173	0.0315526	3.25488e-07	8235	Serine to pyruvate ratio		-0.0036	0.0111	0.7493
rs10496176	2	C	T	0.0024398	20.1336	0.0966645	0.0215404	7.20369e-06	8234	3-carboxy-4-methyl-5-pentyl-2-furanpropionate (3-CMPFP) levels		-0.0112	0.0076	0.1398
rs10496399	2	C	T	0.00271595	21.0488	-0.0806174	0.0175695	4.46491e-06	7731	Gulonate levels		-0.0085	0.0066	0.1938
rs10496852	2	T	G	0.00456881	22.8892	-0.203252	0.0424749	1.70789e-06	4989	Indole-3-carboxylate levels		0.0118	0.0119	0.3236
rs10497323	2	C	T	0.0029643	24.0852	-0.103751	0.021138	9.18878e-07	8103	Bilirubin (Z,Z) to glucuronate ratio		0.0092	0.0074	0.2186
rs1049742	7	T	C	0.0107383	81.2706	-0.268771	0.0298097	1.94708e-19	7489	Acisoga levels		0.0316	0.0104	0.002473
rs1049742	7	T	C	0.00661231	54.8547	0.206891	0.0279307	1.28884e-13	8243	N-acetylputrescine levels		0.0316	0.0104	0.002473
rs10497721	2	A	C	0.00261557	21.6088	-0.12226	0.0262976	3.33393e-06	8242	Catechol sulfate levels		0.0025	0.0094	0.7926
rs10497814	2	G	A	0.00261462	21.517	0.136339	0.0293884	3.49711e-06	8210	5-methylthioadenosine (mta) levels		0.0079	0.0113	0.4852
rs10498260	2	T	C	0.00298407	21.2563	-0.0961434	0.0208504	4.00525e-06	7104	Trans 3,4-methyleneheptanoate levels		0.0031	0.0072	0.6696
rs10498421	14	A	G	0.0029675	19.8581	-0.0828299	0.0185846	8.3152e-06	6674	S-methylmethionine levels		0.0067	0.006	0.2623
rs10499279	6	G	C	0.00293023	21.4065	-0.0858818	0.0185596	3.70374e-06	7286	3-methoxycatechol sulfate (2) levels		-0.0107	0.0067	0.1073
rs10499311	6	T	C	0.00288986	19.6239	-0.0749077	0.0169071	9.3998e-06	6773	Adenosine 5'-monophosphate (AMP) to acetoacetate ratio		0.0103	0.0056	0.06362
rs1049938	7	C	A	0.00313054	24.4164	-0.33148	0.067075	7.73507e-07	7777	Indoleacetoylcarnitine levels		0.016	0.0227	0.4809
rs10499693	7	A	G	0.00293188	23.327	0.261075	0.0540482	1.36254e-06	7935	Vanillactate levels		0.0058	0.0229	0.799
rs1049987	2	T	C	0.00318597	26.3203	0.0944784	0.0184134	2.8828e-07	8237	3-hydroxydecanoylcarnitine levels		0.0083	0.0066	0.2106
rs10500601	11	C	T	0.00348882	20.4075	-0.0912351	0.0201926	6.23535e-06	5831	Glucuronide of C12H22O4 (1) levels		-0.0017	0.0061	0.7791
rs10500601	11	C	T	0.00280111	21.2218	-0.0818989	0.0177758	4.07879e-06	7557	9,10-DiHOME levels		-0.0017	0.0061	0.7791
rs10500601	11	C	T	0.00242126	20.07	-0.0762057	0.0170083	7.44695e-06	8271	X-18913 levels		-0.0017	0.0061	0.7791
rs1050152	5	T	C	0.0057953	46.9299	-0.107399	0.0156755	7.31396e-12	8053	X-24241 levels		0.0057	0.0055	0.3013
rs10501670	11	G	A	0.00258685	20.7226	0.0825404	0.0181297	5.29451e-06	7992	Phosphate to oleoyl-linoleoyl-glycerol (18:1 to 18:2) [2] ratio		0.0092	0.0065	0.1578
rs10502344	18	G	A	0.00255194	21.092	0.190151	0.0413987	4.36607e-06	8246	Sphingosine 1-phosphate levels		0.0131	0.0153	0.3919
rs10502723	18	C	A	0.00338276	24.8085	-0.107673	0.0216146	6.30866e-07	7311	Propionylglycine levels		0.0029	0.0077	0.7067
rs10502876	18	A	G	0.00238563	19.5827	0.161819	0.0365629	9.61051e-06	8191	Aspartate to citrate ratio		0.0066	0.0157	0.6729
rs10503319	8	A	G	0.00283538	23.3333	-0.124694	0.025811	1.35814e-06	8208	N-palmitoyl-sphinganine (d18:0/16:0) levels		-0.001	0.0093	0.9103
rs10503398	8	C	T	0.00255845	19.6172	-0.171619	0.0387427	9.43626e-06	7650	Carotene diol (3) levels		-0.001	0.0132	0.9379
rs10503585	8	C	T	0.00427666	19.7786	-0.0937168	0.0210681	8.65593e-06	4607	Adenosine 5'-diphosphate (ADP) levels		-0.0123	0.0057	0.0293
rs10503585	8	C	T	0.00475421	21.6299	0.0978362	0.0210318	3.29018e-06	4530	3-phosphoglycerate to adenosine 5'-diphosphate (ADP) ratio		-0.0123	0.0057	0.0293
rs10503585	8	C	T	0.00439692	20.1253	-0.0949242	0.0211549	7.21993e-06	4559	Adenosine 5'-diphosphate (ADP) to phosphate ratio		-0.0123	0.0057	0.0293
rs10503585	8	C	T	0.00447002	20.5871	-0.0948289	0.0208953	5.67098e-06	4587	Adenosine 5'-diphosphate (ADP) to mannose ratio		-0.0123	0.0057	0.0293
rs10503585	8	C	T	0.00457583	20.9525	-0.096763	0.0211347	4.68563e-06	4560	Adenosine 5'-diphosphate (ADP) to tyrosine ratio		-0.0123	0.0057	0.0293
rs10503585	8	C	T	0.0047968	21.1546	-0.0979982	0.0213018	4.2155e-06	4391	Adenosine 5'-diphosphate (ADP) to 2'-deoxyuridine ratio		-0.0123	0.0057	0.0293
rs10503585	8	C	T	0.0049389	22.8615	-0.100321	0.0209771	1.73204e-06	4608	Adenosine 5'-diphosphate (ADP) to valine ratio		-0.0123	0.0057	0.0293
rs10503585	8	C	T	0.00428259	19.6169	-0.0927501	0.0209365	9.42053e-06	4563	Adenosine 5'-diphosphate (ADP) to EDTA ratio		-0.0123	0.0057	0.0293
rs10503585	8	C	T	0.00428973	19.6756	-0.093529	0.0210808	9.1349e-06	4569	Adenosine 5'-diphosphate (ADP) to glutamine ratio		-0.0123	0.0057	0.0293
rs10504250	8	G	C	0.00245521	20.1059	-0.0742667	0.0165607	7.30761e-06	8171	Maleate levels		-0.0024	0.006	0.6909
rs10504255	8	A	G	0.00272005	22.1525	-0.0771881	0.0163978	2.51118e-06	8124	Taurolithocholate 3-sulfate levels		0.0046	0.0058	0.4301
rs10504255	8	A	G	0.00258143	21.3053	0.0754054	0.0163345	3.90604e-06	8234	Isoursodeoxycholate levels		0.0046	0.0058	0.4301
rs10504255	8	A	G	0.00609711	38.0585	0.115612	0.0187373	6.82407e-10	6206	Ursodeoxycholate levels		0.0046	0.0058	0.4301
rs1050541	17	G	T	0.00873586	72.6178	0.135591	0.0159095	1.55924e-17	8242	N6-acetyllysine levels		0.0154	0.0058	0.007284
rs10505751	12	G	A	0.00349553	28.9603	-0.105423	0.0195876	7.36155e-08	8258	3-methoxytyrosine levels		-0.0003	0.0077	0.9735
rs10505957	12	G	T	0.00245454	19.5567	0.101416	0.02293	9.73986e-06	7950	1,7-dimethyluric acid levels		0.0173	0.0085	0.0403
rs10506339	12	G	A	0.00254246	20.8835	-0.327077	0.0715642	4.8678e-06	8195	Linolenoylcarnitine (C18:3) levels		0.0511	0.0271	0.0593
rs10506578	12	T	C	0.00344125	22.8597	-0.181954	0.0380505	1.73642e-06	6622	Glycoursodeoxycholic acid sulfate (1) levels		0.0171	0.0127	0.1789
rs10506728	12	G	C	0.00237313	19.5321	-0.0931235	0.0210684	9.86711e-06	8213	Choline phosphate to phosphoethanolamine ratio		0.0257	0.0075	0.000612
rs10506881	12	T	C	0.00255234	21.1031	0.101727	0.0221417	4.34068e-06	8249	1-palmitoyl-2-oleoyl-gpc (16:0/18:1) levels		0.0031	0.008	0.7014
rs10507263	12	G	A	0.00270312	19.7104	0.228952	0.0515629	8.98561e-06	7274	Glycosyl-N-tricosanoyl-sphingadienine (d18:2/23:0) levels		-0.0143	0.0172	0.4072
rs10508255	10	G	A	0.00253558	20.8675	-0.0837927	0.0183408	4.90897e-06	8211	Phosphate to sulfate ratio		-0.0003	0.0066	0.9671
rs10508300	10	G	C	0.0028427	21.6347	-0.138881	0.0298545	3.28815e-06	7591	N-oleoylserine levels		0.0094	0.011	0.3943
rs10508307	10	T	C	0.00265597	19.9701	0.0950863	0.021275	7.84446e-06	7501	X-13844 levels		0.0092	0.0075	0.2224
rs10508366	10	T	C	0.00240243	19.6847	0.0781722	0.0176171	9.10971e-06	8176	N6-carbamoylthreonyladenosine levels		-0.0094	0.0071	0.1826
rs10509168	10	C	T	0.00241269	19.5586	0.0668528	0.0151146	9.73077e-06	8089	Ascorbic acid 2-sulfate levels		0.0041	0.0056	0.4669
rs10509326	10	G	A	0.00354453	23.0076	-0.0932392	0.0194355	1.60761e-06	6470	1-dihomo-linolenylglycerol (20:3) levels		-0.0072	0.0066	0.2704
rs10509810	10	G	A	0.00279006	21.9297	-0.0767333	0.0163837	2.82009e-06	7840	Paraxanthine levels		0.0039	0.0057	0.4914
rs10510461	3	T	C	0.00239724	19.7935	0.0758445	0.0170455	8.60601e-06	8239	S-methylcysteine levels		-0.002	0.0063	0.7541
rs10511029	3	C	A	0.00327853	19.874	-0.133479	0.0299363	8.24337e-06	6044	Butyrylglycine levels		-0.0167	0.0093	0.07248
rs10511460	9	G	C	0.00275973	21.1123	-0.227131	0.0494256	4.31913e-06	7631	Glucuronate to etiocholanolone glucuronide ratio		-0.0195	0.0173	0.2604
rs10511533	9	C	T	0.00265791	21.9329	-0.179238	0.0382674	2.81562e-06	8232	Glycosyl-N-behenoyl-sphingadienine (d18:2/22:0) levels		-0.0162	0.0133	0.2244
rs10511825	9	C	T	0.00262028	21.6452	0.075951	0.016323	3.27131e-06	8241	Phosphate to proline ratio		0.0003	0.0061	0.9591
rs10511931	9	G	A	0.00294477	20.6388	-0.0932934	0.0205327	5.52898e-06	6990	1-oleoyl-GPG (18:1) levels		0.0074	0.007	0.2852
rs10511931	9	G	A	0.0025986	21.1373	-0.0882353	0.0191895	4.26348e-06	8115	1-linoleoyl-GPG (18:2) levels		0.0074	0.007	0.2852
rs10512206	9	A	G	0.00287331	21.073	-0.0939403	0.0204611	4.40772e-06	7315	N-carbamoylalanine levels		0.0057	0.007	0.4115
rs10512739	5	G	A	0.00236424	19.5204	-0.113507	0.0256877	9.92862e-06	8239	EDTA levels		-0.0162	0.0099	0.1023
rs10512976	5	G	A	0.00281705	23.2498	0.163969	0.0340016	1.41856e-06	8232	Betaine levels		0.0014	0.0151	0.9247
rs10513155	5	A	C	0.00279165	19.7894	0.0795865	0.017888	8.62084e-06	7071	X-16087 levels		0.0108	0.0063	0.08625
rs10513480	9	C	T	0.0029616	24.387	0.110205	0.0223136	7.85543e-07	8212	Hypotaurine levels		-0.0031	0.0089	0.73
rs10513804	3	C	G	0.00337471	20.4929	-0.135779	0.0299888	5.96444e-06	6054	X-12306 levels		0.0002	0.0095	0.9841
rs10514121	18	A	G	0.00400196	32.4618	0.286687	0.0503116	1.21063e-08	8081	11beta-hydroxyandrosterone glucuronide levels		-0.0045	0.0195	0.8192
rs10514134	5	A	T	0.00257678	20.9646	-0.112402	0.0245458	4.66613e-06	8117	X-25172 levels		-0.0109	0.0098	0.2676
rs10515152	17	A	T	0.00240615	19.8962	-0.0928444	0.0208122	8.15587e-06	8251	X-23636 levels		0.021	0.008	0.008606
rs10515706	5	T	C	0.00241987	19.9056	0.0698597	0.0156562	8.11592e-06	8208	Pro-hydroxy-pro levels		0.0005	0.0056	0.9288
rs10516101	5	T	C	0.00254359	21.0177	-0.123617	0.0269608	4.53863e-06	8244	Kynurenine levels		0.0005	0.0104	0.9618
rs1051613	4	A	G	0.00299156	24.6884	-0.0759903	0.0152918	6.71781e-07	8230	Sulfate levels		0.0034	0.0057	0.5444
rs1051613	4	A	G	0.0031915	26.2829	0.0784073	0.0152921	2.93905e-07	8211	Phosphate to sulfate ratio		0.0034	0.0057	0.5444
rs10516171	4	C	A	0.00264421	19.566	0.0779022	0.0176092	9.69152e-06	7382	Spermidine to phosphate ratio		0.0061	0.0063	0.33
rs1051664	1	T	C	0.0024286	20.0628	0.0695571	0.0155272	7.47467e-06	8243	Oleoyl ethanolamide levels		0	0.0059	0.9944
rs10517862	4	A	T	0.00241735	19.6668	0.0992919	0.0223869	9.1959e-06	8118	X-17676 levels		-0.0015	0.0083	0.8601
rs10518473	1	C	T	0.00296099	23.9988	-0.135968	0.0277516	9.61044e-07	8083	1-(1-enyl-palmitoyl)-2-palmitoleoyl-GPC (P-16:0/16:1) levels		-0.0076	0.0101	0.4492
rs10518870	15	G	A	0.0026191	20.9106	0.0728152	0.0159215	4.79876e-06	7965	Xanthurenate levels		-0.0003	0.0057	0.9607
rs10519197	15	G	T	0.00267164	22.0037	0.11175	0.0238203	2.71387e-06	8216	Adipoylcarnitine (C6-DC) levels		0.0028	0.0084	0.7428
rs10520445	4	C	T	0.00333607	21.7403	0.104799	0.0224728	3.11105e-06	6497	Pristanate levels		-0.0152	0.0072	0.0339
rs10520920	5	A	C	0.00247926	20.3507	-0.0711882	0.0157785	6.4301e-06	8190	Adenosine 5'-monophosphate (AMP) to proline ratio		0.0009	0.0058	0.8755
rs10520920	5	A	C	0.00292315	23.9521	-0.0772999	0.0157926	9.84594e-07	8172	Adenosine 5'-monophosphate (AMP) to alanine ratio		0.0009	0.0058	0.8755
rs10521085	16	T	C	0.00251714	20.6901	-0.113394	0.0249262	5.38568e-06	8201	Glycerol 3-phosphate levels		0.0188	0.009	0.03622
rs10521293	16	C	T	0.00245183	20.1323	0.175375	0.0390812	7.208e-06	8193	Cysteinylglycine to taurine ratio		0.0057	0.0147	0.6987
rs1052240	1	A	C	0.00261252	21.3504	-0.0738776	0.0159866	3.815e-06	8153	Glycerol to mannitol to sorbitol ratio		0.0093	0.0058	0.112
rs1052629	16	T	C	0.00284887	20.9304	-0.0876155	0.0191484	4.74854e-06	7328	Cholate to taurocholate ratio		-0.0027	0.0069	0.6958
rs105284	16	T	A	0.00265614	20.4748	-0.0831704	0.0183782	6.02562e-06	7690	X-17654 levels		0.0002	0.0069	0.9746
rs1055338	10	C	T	0.0221793	186.653	-0.365786	0.0267705	1.67043e-42	8231	N-acetyl-beta-alanine levels		0.0134	0.0102	0.1908
rs1055888	2	A	T	0.0490307	421.698	0.545681	0.0265696	9.90337e-94	8181	N-acetyl-L-glutamine levels		0.0236	0.0099	0.01746
rs1055888	2	A	T	0.0602903	508.969	0.614689	0.027243	9.96317e-113	7935	N-acetylasparagine levels		0.0236	0.0099	0.01746
rs1055888	2	A	T	0.0593221	521.469	0.611744	0.0267857	1.90321e-115	8271	N-acetylarginine levels		0.0236	0.0099	0.01746
rs1055888	2	A	T	0.0491124	426.466	-0.555403	0.0268914	9.06958e-95	8259	N-delta-acetylornithine levels		0.0236	0.0099	0.01746
rs1056438	1	C	T	0.00607031	50.4714	-0.114753	0.0161506	1.20168e-12	8266	Cerotoylcarnitine (C26) levels		-0.0083	0.0059	0.1587
rs1057157	22	C	T	0.00280827	19.8738	0.0763559	0.0171254	8.24826e-06	7059	Phenylacetate levels		0.0079	0.0059	0.183
rs1057868	7	T	C	0.00307074	25.3839	-0.0861901	0.0171051	4.68329e-07	8243	10-undecenoate (11:1n1) levels		0.0119	0.006	0.04832
rs1057868	7	T	C	0.00286071	22.8939	0.081922	0.0171193	1.70673e-06	7982	X-21471 levels		0.0119	0.006	0.04832
rs1057868	7	T	C	0.00340232	27.9704	0.0907102	0.0171496	1.22748e-07	8195	X-21467 levels		0.0119	0.006	0.04832
rs1058930	10	C	G	0.00254336	19.8939	-0.153615	0.0344364	8.16458e-06	7804	X-16935 levels		0.0314	0.0123	0.01053
rs1060631	13	T	A	0.00290352	19.8335	-0.0813405	0.0182618	8.4233e-06	6813	Benzoate to linoleoyl-arachidonoyl-glycerol (18:2 to 20:4) [1] ratio		-0.0006	0.006	0.9233
rs1061642	1	A	C	0.00241094	19.7957	-0.402144	0.0903739	8.59599e-06	8193	Pyruvate to 3-methyl-2-oxobutyrate ratio		-0.0255	0.0357	0.4742
rs1061808	6	G	T	0.0193768	163.254	0.200092	0.0156583	2.15628e-37	8264	1,2-dipalmitoyl-gpc (16:0/16:0) levels		-0.01	0.0057	0.07892
rs1062571	9	T	C	0.00275679	22.8257	0.0747622	0.0156465	1.76858e-06	8259	3beta-hydroxy-5-cholestenoate levels		-0.0038	0.0057	0.5043
rs1064257	19	G	C	0.00346263	24.0238	0.196515	0.0400878	9.48105e-07	6916	X-21733 levels		-0.0192	0.0141	0.1741
rs1065853	19	T	G	0.00601973	49.9938	-0.191614	0.0270967	1.53281e-12	8257	Sphingomyelin (d18:1/20:0, d16:1/22:0) levels		-0.0066	0.011	0.5496
rs1065853	19	T	G	0.00260904	21.5783	0.128228	0.0276008	3.38764e-06	8251	1-(1-enyl-palmitoyl)-2-arachidonoyl-gpc (p-16:0/20:4) levels		-0.0066	0.011	0.5496
rs1065853	19	T	G	0.00409374	31.3143	-0.161056	0.0287772	2.18538e-08	7620	Oleoyl-linoleoyl-glycerol (18:1 to 18:2) [2] to linoleoyl-arachidonoyl-glycerol (18:2 to 20:4) [1] ratio		-0.0066	0.011	0.5496
rs1065853	19	T	G	0.00353662	27.0198	-0.149233	0.0287056	2.0062e-07	7615	Oleoyl-linoleoyl-glycerol (18:1 to 18:2) [2] to linoleoyl-arachidonoyl-glycerol (18:2 to 20:4) [2] ratio		-0.0066	0.011	0.5496
rs1065853	19	T	G	0.00500459	41.0077	-0.178144	0.0278154	1.50829e-10	8155	N-palmitoyl-sphingosine (d18:1 to 16:0) to N-palmitoyl-sphinganine (d18:0 to 16:0) ratio		-0.0066	0.011	0.5496
rs1065853	19	T	G	0.00397016	32.5137	-0.158747	0.0278368	1.17881e-08	8159	N-stearoyl-sphingosine (d18:1 to 18:0) to N-palmitoyl-sphinganine (d18:0 to 16:0) ratio		-0.0066	0.011	0.5496
rs1065853	19	T	G	0.0104551	80.8581	-0.255046	0.0283596	2.39972e-19	7655	Cholesterol to linoleoyl-arachidonoyl-glycerol (18:2 to 20:4) [2] ratio		-0.0066	0.011	0.5496
rs1065853	19	T	G	0.00396167	32.2847	-0.157486	0.0277134	1.32608e-08	8119	Glucose to N-palmitoyl-sphinganine (d18:0 to 16:0) ratio		-0.0066	0.011	0.5496
rs1070048	10	A	C	0.00257187	20.9581	-0.0704055	0.0153772	4.68203e-06	8130	5alpha-pregnan-3beta,20alpha-diol disulfate levels		-0.006	0.0057	0.2923
rs1070048	10	A	C	0.00281816	21.959	-0.0733769	0.0156566	2.77732e-06	7772	5alpha-pregnan-3beta,20beta-diol monosulfate (1) levels		-0.006	0.0057	0.2923
rs10713262	17	C	A	0.00401772	33.3121	-0.0865722	0.0149977	7.81586e-09	8260	Behenoyl sphingomyelin (d18:1/22:0) levels		0.005	0.006	0.4068
rs1071526	3	T	C	0.0024983	20.6275	-0.100404	0.0221042	5.56422e-06	8238	Glutarylcarnitine (c5-dc) levels		0.0107	0.0086	0.2169
rs10732873	11	C	A	0.00249213	20.5814	-0.148817	0.0327991	5.70015e-06	8240	4-allylphenol sulfate levels		0.0084	0.013	0.5177
rs10734380	11	A	G	0.00282469	23.4321	-0.0742377	0.0153344	1.29022e-06	8274	Alpha-ketoglutarate to glutamate ratio		0.0031	0.0059	0.5949
rs10734751	12	C	A	0.00241692	20.0242	0.131648	0.029416	7.62719e-06	8267	Sphingomyelin (d18:1/18:1, d18:2/18:0) levels		0.0127	0.0114	0.266
rs10735112	12	C	G	0.00424974	19.5085	0.322892	0.0730888	9.97104e-06	4573	Adenosine 5'-diphosphate (ADP) to Adenosine 5'-monophosphate (AMP) ratio		-0.0043	0.0221	0.8452
rs10735500	1	C	A	0.0035543	22.7823	0.319488	0.0669249	1.80749e-06	6389	N-lactoyl tyrosine levels		0.0005	0.0233	0.9826
rs10735636	9	G	C	0.00237737	19.5647	0.266346	0.0602083	9.7007e-06	8212	1-linoleoylglycerol (18:2) levels		0.0032	0.0219	0.884
rs10735636	9	G	C	0.00250956	20.3056	0.274959	0.0610107	6.58314e-06	8073	2-stearoyl-GPE (18:0) levels		0.0032	0.0219	0.884
rs10735770	1	G	A	0.00312982	21.0199	-0.080119	0.0174725	4.53064e-06	6697	2-palmitoleoyl-GPC (16:1) levels		-0.0076	0.006	0.2018
rs10736469	11	A	G	0.0024657	20.3577	0.0713778	0.0158178	6.40639e-06	8238	Fructosyllysine levels		0.01	0.0058	0.08413
rs10736991	10	C	T	0.00311428	19.5282	-0.246899	0.0558623	9.8804e-06	6253	2-butenoylglycine levels		-0.0016	0.0207	0.9371
rs1073812	3	G	A	0.00266938	21.6745	0.0768849	0.0165125	3.22168e-06	8100	Serine to alpha-ketobutyrate ratio		0.0072	0.0057	0.207
rs10738651	9	C	G	0.00457254	20.965	-0.113326	0.024745	4.65544e-06	4566	Adenosine 5'-diphosphate (ADP) to mannitol to sorbitol ratio		0.0005	0.0068	0.9383
rs10738915	9	A	G	0.00288813	23.8555	0.0779976	0.0159674	1.03532e-06	8238	1-palmitoyl-2-arachidonoyl-gpc (16:0/20:4n6) levels		-0.0079	0.0059	0.1801
rs10738952	9	A	G	0.00314304	20.1442	-0.0738074	0.0164421	7.15801e-06	6391	X-24546 levels		-0.0035	0.0057	0.5359
rs10739049	9	A	T	0.00258076	19.6387	-0.0999008	0.0225401	9.33065e-06	7592	4-vinylguaiacol sulfate levels		-0.0089	0.0081	0.2686
rs10739211	9	C	A	0.00335104	25.0929	0.0901446	0.0179931	5.44468e-07	7465	Isobutyrylglycine levels		-0.0012	0.0062	0.8453
rs10739617	9	G	A	0.00255077	20.8624	-0.0867422	0.0189887	4.92188e-06	8160	X-24728 levels		0.0028	0.0069	0.6814
rs10741744	11	C	A	0.00325826	26.9489	-0.101841	0.0196155	2.08217e-07	8246	2-hydroxy-3-methylvalerate levels		-0.0007	0.0076	0.9302
rs10742001	11	A	G	0.00328837	25.2324	-0.106502	0.0211993	5.06493e-07	7650	1-arachidonylglycerol (20:4) levels		-0.0072	0.0081	0.3709
rs10742355	11	C	A	0.00278095	22.9176	-0.0755737	0.0157846	1.6861e-06	8220	3-methylglutarylcarnitine (2) levels		-0.0012	0.0059	0.8416
rs10742974	11	A	G	0.00257999	21.2546	0.0750612	0.0162793	4.01069e-06	8219	5,6-dihydrothymine levels		0.0029	0.0059	0.629
rs10743480	12	A	G	0.00279415	22.0207	0.0744702	0.0158676	2.68928e-06	7861	Eicosenedioate (C20:1-DC) levels		-0.0087	0.0058	0.1342
rs10743983	12	G	A	0.00302408	22.0457	-0.0777467	0.0165562	2.65415e-06	7270	Ceramide (d18:1/14:0, d16:1/16:0) levels		0.0093	0.0056	0.09513
rs10744217	12	G	A	0.00286895	22.94	-0.0833164	0.0173932	1.66635e-06	7975	X-21607 levels		-0.0126	0.0064	0.04904
rs10744329	12	A	C	0.00267909	22.1833	0.105913	0.0224845	2.47133e-06	8260	Citrate levels		0.0016	0.0082	0.8412
rs10744682	12	A	G	0.00262868	21.3616	-0.0760811	0.0164591	3.79242e-06	8107	Salicylate to oxalate (ethanedioate) ratio		-0.0001	0.0059	0.9849
rs10744901	12	C	T	0.00241686	19.9728	-0.0733906	0.0164198	7.83555e-06	8246	Sphingosine 1-phosphate levels		0.0004	0.0058	0.9402
rs10745420	12	A	G	0.00278959	19.5929	-0.106689	0.0240995	9.55418e-06	7006	Sulfate of piperine metabolite C18H21NO3 (3) levels		0.0039	0.0086	0.6551
rs10745656	12	G	A	0.00241501	19.9963	-0.187351	0.0418918	7.73954e-06	8262	Thyroxine levels		0.0012	0.0223	0.9568
rs10746203	12	G	T	0.00246806	20.3401	0.0723817	0.0160472	6.46573e-06	8223	N-lactoyl phenylalanine levels		0.0008	0.006	0.8956
rs10746684	9	G	C	0.00319748	22.5857	-0.0949587	0.0199782	2.00305e-06	7043	Glycolithocholate to glycolithocholate sulfate ratio		-0.0027	0.0074	0.7151
rs10746751	9	T	C	0.00241841	19.7385	-0.0676095	0.0152159	8.85666e-06	8144	X-15461 levels		0.0001	0.0057	0.9895
rs10746936	9	T	C	0.00238037	19.6634	0.0696135	0.0156968	9.21239e-06	8243	Isobutyrylcarnitine (c4) levels		-0.0047	0.0056	0.4011
rs10747457	1	G	A	0.00266569	22.0534	-0.091317	0.0194429	2.64442e-06	8253	1-stearoyl-2-arachidonoyl-gpc (18:0/20:4) levels		0.0075	0.007	0.2809
rs10748614	10	C	T	0.00288306	23.8974	0.0844399	0.0172711	1.013e-06	8267	Sphingomyelin (d18:2/23:1) levels		-0.0148	0.0074	0.04435
rs10751655	11	C	T	0.00286867	23.7289	0.0971787	0.0199471	1.1057e-06	8250	X-23644 levels		0.0067	0.0075	0.372
rs10751896	10	C	T	0.00255953	21.1267	0.070443	0.0153239	4.28763e-06	8235	Serine to pyruvate ratio		-0.0143	0.0057	0.0122
rs10752124	10	C	T	0.00313082	23.1341	-0.0804147	0.0167167	1.50605e-06	7368	Behenoylcarnitine (C22) levels		0.006	0.0056	0.2874
rs10753544	1	C	T	0.00247435	20.3821	0.068847	0.0152478	6.32521e-06	8219	5,6-dihydrothymine levels		0.0071	0.0057	0.2141
rs10753629	1	G	T	0.0032073	21.8863	0.0792434	0.0169361	2.88327e-06	6804	1,2-dilinoleoyl-GPE (18:2/18:2) levels		0.0027	0.0058	0.6421
rs10753956	1	T	C	0.00249734	20.557	-0.118047	0.0260329	5.7729e-06	8213	Adenosine 5'-monophosphate (AMP) to glutamate ratio		-0.027	0.0098	0.005737
rs1075403	19	G	T	0.00254284	19.8898	-0.064741	0.0145147	8.18165e-06	7804	Glucuronate to androsterone glucuronide ratio		-0.0105	0.0058	0.07222
rs10754714	1	G	C	0.00247748	19.6331	-0.0754222	0.0170196	9.35805e-06	7907	Mannose to N-acetylglucosamine to N-acetylgalactosamine ratio		0.0031	0.0066	0.6386
rs1075485	17	A	G	0.00626574	48.8656	0.121083	0.0173191	2.72358e-12	7752	X-23974 levels		-0.0134	0.0064	0.03508
rs1075485	17	A	G	0.00301074	24.9468	0.0814206	0.0162995	5.87499e-07	8263	X-23782 levels		-0.0134	0.0064	0.03508
rs10754913	1	C	A	0.00303707	23.1917	0.0878503	0.0182398	1.46161e-06	7615	Thyroxine to taurocholate ratio		-0.0016	0.0063	0.7949
rs10755046	2	A	T	0.002938	23.5084	0.080703	0.0166427	1.23986e-06	7980	Glutamine conjugate of C6H10O2 (1) levels		-0.003	0.0062	0.6218
rs10756523	9	G	A	0.00237504	19.6146	-0.0699885	0.015801	9.45154e-06	8241	Phenylpyruvate levels		0.0068	0.0058	0.2362
rs10756606	9	T	C	0.0024475	20.0991	-0.0823996	0.0183774	7.3341e-06	8194	Mannose to trans-4-hydroxyproline ratio		0.0082	0.0065	0.2069
rs10757444	9	A	G	0.00293322	24.2644	0.080588	0.0163581	8.37259e-07	8250	N-acetylglycine levels		0.004	0.0061	0.5113
rs10757690	9	C	G	0.00268591	20.9257	-0.0733088	0.0160236	4.76133e-06	7772	Pregnenolone sulfate levels		0.0026	0.0061	0.6654
rs10758265	9	A	G	0.00262585	21.7756	-0.066802	0.0143137	3.05613e-06	8273	Sphingomyelin (d18:2/24:1, d18:1/24:2) levels		-0.0133	0.006	0.02665
rs10758265	9	A	G	0.00315002	26.0666	-0.0775249	0.0151826	3.28765e-07	8251	Glycosyl ceramide (d18:2/24:1, d18:1/24:2) levels		-0.0133	0.006	0.02665
rs10758593	9	A	G	0.0027648	22.8756	0.0745459	0.0155842	1.72339e-06	8253	Glutamine levels		0.0178	0.0057	0.001683
rs10758663	9	A	C	0.00390682	21.2972	-0.108734	0.0235572	3.91726e-06	5432	N-acetylalliin levels		0.0018	0.0071	0.8002
rs10758909	9	A	G	0.00245588	20.2444	0.0894477	0.0198776	6.79743e-06	8225	Phosphate to EDTA ratio		-0.0047	0.0073	0.5199
rs1075897	9	T	C	0.00379915	26.6001	-0.270783	0.0524949	2.49227e-07	6977	5-hydroxy-2-methylpyridine sulfate levels		0.0158	0.0176	0.3669
rs10759321	9	G	T	0.00252984	19.5723	0.0916319	0.0207095	9.66118e-06	7719	Fructose to sucrose ratio		0.0042	0.0072	0.5612
rs10761723	10	T	C	0.00266889	22.0023	0.0694401	0.0148021	2.7156e-06	8224	Dimethylglycine levels		-0.0022	0.0055	0.6961
rs10761737	10	C	T	0.00333542	24.42	0.0807894	0.0163464	7.71977e-07	7299	Spermidine to N-acetylputrescine ratio		-0.0031	0.0056	0.5819
rs10761741	10	T	G	0.00332691	24.521	0.0811663	0.0163888	7.3245e-07	7348	Spermidine levels		-0.005	0.0056	0.3751
rs10761980	10	A	G	0.00255598	20.9973	-0.106031	0.0231365	4.58685e-06	8196	3-phosphoglycerate levels		-0.0097	0.0081	0.2311
rs10762405	10	G	A	0.00518176	37.878	0.107632	0.0174859	7.48994e-10	7274	Glycosyl-N-tricosanoyl-sphingadienine (d18:2/23:0) levels		0.0152	0.0061	0.01272
rs10762589	10	T	C	0.00318377	24.9127	-0.0883667	0.017702	5.97844e-07	7802	N-acetylglutamate levels		0.0011	0.0063	0.8576
rs10762752	10	G	A	0.00270073	21.0334	0.0790958	0.0172442	4.50076e-06	7769	Cholate to adenosine 5'-monophosphate (AMP) ratio		-0.0116	0.0058	0.04674
rs10762982	10	T	C	0.00261863	19.5836	-0.102571	0.023175	9.60368e-06	7461	X-12707 levels		0.0102	0.0082	0.2159
rs10764172	10	T	C	0.00276507	22.1431	-0.0911019	0.0193577	2.52338e-06	7988	X-23593 levels		-0.0016	0.0073	0.824
rs10765739	11	C	A	0.0024419	20.244	0.0716839	0.0159302	6.79895e-06	8272	Arachidonate (20:4n6) levels		-0.0039	0.0057	0.4937
rs10765788	11	C	A	0.00265062	19.6295	0.0738871	0.0166746	9.37474e-06	7388	Paraxanthine to 5-acetylamino-6-formylamino-3-methyluracil ratio		0.0082	0.0057	0.153
rs10765927	11	C	T	0.00483494	22.6354	0.184434	0.0387573	1.94856e-06	4661	Tauro-beta-muricholate levels		0.0154	0.0107	0.1519
rs10766467	11	C	T	0.0156349	131.085	-0.170109	0.0148559	2.33439e-30	8255	2-hydroxy-4-(methylthio)butanoic acid levels		0.0132	0.0056	0.01925
rs10766649	11	G	A	0.00248735	20.5468	0.0701863	0.015482	5.80417e-06	8242	Sphingomyelin (d18:1/21:0, d17:1/22:0, d16:1/23:0) levels		0.004	0.006	0.5093
rs10766713	11	C	T	0.00447595	20.5426	-0.104451	0.0230404	5.80497e-06	4571	Adenosine 5'-diphosphate (ADP) to fructose ratio		0.0056	0.0062	0.3649
rs10766713	11	C	T	0.00427989	19.5916	-0.102485	0.0231489	9.54657e-06	4560	Adenosine 5'-diphosphate (ADP) to choline phosphate ratio		0.0056	0.0062	0.3649
rs1076775	1	G	A	0.00282367	22.4155	-0.0750039	0.01584	2.18959e-06	7918	12,13-DiHOME levels		-0.0011	0.0059	0.8526
rs10768189	11	A	G	0.00245129	20.204	0.0728368	0.0162024	6.9425e-06	8224	Tryptophan to pyruvate ratio		0.0059	0.0056	0.2931
rs10769086	11	A	G	0.0032024	20.9371	-0.0921052	0.0201261	4.7302e-06	6519	Dihydrocaffeate sulfate (2) levels		-0.0021	0.0065	0.7445
rs10769857	11	G	A	0.00264381	21.4371	-0.0734024	0.0158516	3.64607e-06	8089	Pyridoxate levels		-0.0003	0.0057	0.9619
rs10769884	11	C	T	0.00243492	20.1054	0.118554	0.0264367	7.30993e-06	8239	S-methylcysteine levels		-0.0086	0.0098	0.3801
rs10770141	11	G	A	0.00305047	22.8231	-0.077317	0.0161819	1.77048e-06	7461	X-12707 levels		-0.0551	0.0058	1.165e-21
rs10770795	12	G	A	0.00367214	30.4731	-0.123356	0.0223434	3.37226e-08	8270	1-arachidonoyl-GPE (20:4n6) levels		-0.0073	0.0077	0.3434
rs10770795	12	G	A	0.0138809	103.193	-0.244657	0.0240809	2.9967e-24	7333	Taurodeoxycholic acid 3-sulfate levels		-0.0073	0.0077	0.3434
rs10770795	12	G	A	0.0109002	86.6084	-0.20802	0.0223496	1.30811e-20	7861	Eicosenedioate (C20:1-DC) levels		-0.0073	0.0077	0.3434
rs10770795	12	G	A	0.00269369	22.2803	-0.100526	0.0212944	2.34956e-06	8251	X-11372 levels		-0.0073	0.0077	0.3434
rs10770824	12	G	C	0.00278739	23.0295	0.0835212	0.0174021	1.59076e-06	8241	Phosphate to proline ratio		0.0062	0.0066	0.3462
rs10772031	12	G	A	0.00245566	20.2008	0.135321	0.0301043	6.95529e-06	8208	Mannose to mannitol to sorbitol ratio		0.0183	0.0111	0.09967
rs10772408	12	C	T	0.00244813	19.9693	0.068965	0.015431	7.84899e-06	8139	4-ethylphenylsulfate levels		-0.0008	0.0056	0.8922
rs10772906	12	A	G	0.00254934	21.0475	0.0684034	0.0149082	4.46845e-06	8237	3-amino-2-piperidone levels		-0.0088	0.006	0.1395
rs10773809	12	A	G	0.00245053	20.2026	0.0733459	0.0163162	6.9475e-06	8226	Phosphate to tyrosine ratio		-0.0009	0.0059	0.8745
rs10773933	12	G	C	0.00241741	19.7811	-0.137977	0.031019	8.66201e-06	8165	Glycolithocholate sulfate levels		0.0145	0.0111	0.1902
rs10773957	12	C	T	0.00256751	20.9147	-0.0874255	0.0191143	4.78874e-06	8127	Phenylacetylcarnitine levels		0.0099	0.0071	0.166
rs10774020	12	C	T	0.0246129	208.508	0.226744	0.0157008	2.83582e-47	8265	3-aminoisobutyrate levels		0.013	0.0059	0.02594
rs10774021	12	T	C	0.0178988	150.429	0.194878	0.0158871	1.37213e-34	8256	Imidazole lactate levels		0.0119	0.0058	0.03932
rs10774021	12	T	C	0.0653565	565.567	0.359328	0.0151076	4.82028e-125	8090	1-methyl-4-imidazoleacetate levels		0.0119	0.0058	0.03932
rs10774021	12	T	C	0.0141338	118.863	0.147532	0.0135304	1.10603e-27	8293	Glutamine degradant levels		0.0119	0.0058	0.03932
rs10774021	12	T	C	0.0689423	612.297	0.351263	0.0141938	3.28849e-135	8271	Deoxycarnitine levels		0.0119	0.0058	0.03932
rs10774038	12	T	C	0.00243949	20.0136	-0.0712615	0.0159272	7.66932e-06	8186	X-12798 levels		0.0016	0.0056	0.773
rs10774580	12	G	A	0.00517975	31.459	-0.10246	0.0182646	2.02565e-08	6044	Butyrylglycine levels		0.0001	0.0057	0.9915
rs10774580	12	G	A	0.0027929	22.3022	-0.0740598	0.0156803	2.32269e-06	7965	Methylsuccinate levels		0.0001	0.0057	0.9915
rs10774624	12	A	G	0.0024568	20.3259	0.0650036	0.0144165	6.51427e-06	8255	Sphingomyelin (d18:1/20:1, d18:2/20:0) levels		0.0195	0.0059	0.0009514
rs10774628	12	G	A	0.00256082	21.0629	0.0737158	0.0160601	4.43283e-06	8206	Glycine to serine ratio		0.0004	0.006	0.9416
rs10774689	12	G	A	0.00263887	21.7595	0.0732327	0.0156974	3.0819e-06	8226	Phosphate to tyrosine ratio		0.0008	0.0062	0.893
rs10774885	12	A	G	0.00326239	21.3796	0.0883524	0.0191052	3.75474e-06	6534	X-12407 levels		-0.0047	0.0064	0.4592
rs10775444	18	A	G	0.00280401	23.1672	-0.0805044	0.0167236	1.48065e-06	8241	Phenylpyruvate levels		0.0001	0.0064	0.9856
rs10775444	18	A	G	0.00243994	19.9953	-0.0735921	0.0164556	7.74305e-06	8177	Phenylpyruvate to citrate ratio		0.0001	0.0064	0.9856
rs10775495	18	G	A	0.00244194	20.2222	0.0756495	0.0168205	6.8767e-06	8263	Bilirubin (E,E) levels		-0.0031	0.0062	0.6153
rs1077697	14	T	C	0.00369541	30.3999	0.0860267	0.0156007	3.50183e-08	8198	Erythronate levels		0.0116	0.0062	0.06244
rs1077697	14	T	C	0.00275974	21.9674	0.0782654	0.0166965	2.76527e-06	7940	N-acetylglucosamine/n-acetylgalactosamine levels		0.0116	0.0062	0.06244
rs1077697	14	T	C	0.0035047	28.8537	0.0797076	0.014837	7.7779e-08	8206	Hydroxyasparagine levels		0.0116	0.0062	0.06244
rs1077697	14	T	C	0.00280686	23.1317	0.0724626	0.0150646	1.50838e-06	8220	N,n,n-trimethyl-alanylproline betaine (tmap) levels		0.0116	0.0062	0.06244
rs1077697	14	T	C	0.00289762	23.8818	0.0791804	0.0162006	1.02126e-06	8220	N-acetyl-L-alanine levels		0.0116	0.0062	0.06244
rs1077697	14	T	C	0.00240476	19.8557	0.0662426	0.0148642	8.33045e-06	8239	Creatinine levels		0.0116	0.0062	0.06244
rs10777331	12	C	T	0.00272525	21.0499	-0.137508	0.0299672	4.46185e-06	7705	X-12193 levels		0.0039	0.0107	0.7189
rs10778301	12	A	G	0.00244467	20.2473	-0.0693898	0.0154191	6.78686e-06	8264	1,2-dipalmitoyl-gpc (16:0/16:0) levels		-0.0072	0.0055	0.1925
rs10778301	12	A	G	0.00308263	25.5691	-0.0784508	0.0155127	4.25439e-07	8271	1-palmitoyl-2-stearoyl-gpc (16:0/18:0) levels		-0.0072	0.0055	0.1925
rs1077834	15	C	T	0.0437945	378.173	0.357376	0.018375	2.96619e-84	8259	1-stearoyl-2-arachidonoyl-GPE (18:0/20:4) levels		0.0087	0.0067	0.1931
rs1077834	15	C	T	0.00255084	21.0215	0.0842522	0.0183737	4.52965e-06	8222	1-(1-enyl-palmitoyl)-2-oleoyl-gpc (p-16:0/18:1) levels		0.0087	0.0067	0.1931
rs1077834	15	C	T	0.0467401	398.09	0.37044	0.0185641	1.36663e-88	8121	1-oleoyl-2-arachidonoyl-GPE (18:1/20:4) levels		0.0087	0.0067	0.1931
rs1077835	15	G	A	0.00564031	45.7811	0.129118	0.0190805	1.31463e-11	8073	2-stearoyl-GPE (18:0) levels		0.009	0.0066	0.1772
rs1077835	15	G	A	0.00283558	22.0155	0.0908698	0.0193642	2.69656e-06	7744	Linoleoyl-arachidonoyl-glycerol (18:2/20:4) [2] levels		0.009	0.0066	0.1772
rs1077835	15	G	A	0.00285277	21.8775	-0.0909591	0.0194442	2.89759e-06	7649	Phosphate to linoleoyl-arachidonoyl-glycerol (18:2 to 20:4) [2] ratio		0.009	0.0066	0.1772
rs10778408	12	C	T	0.00253623	20.2092	-0.0733065	0.0163047	6.92358e-06	7950	Sulfate of piperine metabolite C16H19NO3 (2) levels		0.0024	0.0059	0.683
rs10779300	1	G	T	0.00248989	20.508	-0.0751455	0.0165916	5.92277e-06	8218	Trimethylamine n-oxide levels		0.006	0.0062	0.3336
rs1077989	14	C	A	0.00499115	40.9722	-0.099282	0.0155086	1.53635e-10	8170	1-(1-enyl-palmitoyl)-GPC (p-16:0) levels		-0.0123	0.0057	0.02902
rs1077989	14	C	A	0.00506414	41.8391	-0.0972617	0.0150348	9.85995e-11	8222	1-(1-enyl-palmitoyl)-2-oleoyl-gpc (p-16:0/18:1) levels		-0.0123	0.0057	0.02902
rs1077989	14	C	A	0.0595393	511.597	-0.329199	0.0145526	2.67234e-113	8083	1-(1-enyl-palmitoyl)-2-palmitoleoyl-GPC (P-16:0/16:1) levels		-0.0123	0.0057	0.02902
rs1077989	14	C	A	0.0643873	568.714	-0.356841	0.0149615	9.99467e-126	8266	1-(1-enyl-palmitoyl)-2-palmitoyl-GPC (P-16:0/16:0) levels		-0.0123	0.0057	0.02902
rs1078036	18	C	T	0.00345714	27.8432	0.0943887	0.0178857	1.31081e-07	8028	5alpha-pregnan-3beta,20alpha-diol monosulfate (2) levels		-0.0203	0.0066	0.002022
rs10780614	9	T	C	0.00262607	21.6484	0.0764299	0.0164247	3.26563e-06	8224	Dimethylglycine levels		0.0095	0.0062	0.1236
rs10781331	9	G	A	0.0044197	20.847	0.100936	0.022102	4.95124e-06	4698	Catechol glucuronide levels		-0.0089	0.0059	0.1329
rs10781621	12	G	A	0.00250123	20.6191	0.07099	0.0156318	5.58887e-06	8225	Histidine to asparagine ratio		0.0363	0.0056	1.313e-10
rs10781642	12	C	T	0.00293002	23.9263	0.114794	0.0234654	9.97933e-07	8144	N-acetylglucosaminylasparagine levels		0.0005	0.0092	0.9565
rs10782533	1	T	C	0.00264723	21.6003	0.072891	0.0156816	3.34866e-06	8140	Palmitoyl-sphingosine-phosphoethanolamine (d18:1/16:0) levels		0.0027	0.0058	0.6414
rs10782812	1	C	T	0.00260285	21.3416	0.196712	0.0425759	3.8323e-06	8180	X-12026 levels		0.0165	0.0168	0.3245
rs10783298	12	G	A	0.00248233	19.9031	-0.122425	0.0274382	8.12494e-06	8000	Arachidonate (20:4n6) to caffeine ratio		-0.0101	0.0094	0.2815
rs10783716	12	A	G	0.00263723	21.7644	-0.063077	0.013519	3.0739e-06	8233	N-acetylcarnosine levels		-0.004	0.0064	0.5306
rs10785350	12	T	C	0.00460728	21.0787	0.111842	0.024355	4.3867e-06	4556	Adenosine 5'-diphosphate (ADP) to oxalate (ethanedioate) ratio		-0.0073	0.0065	0.2657
rs10786117	10	T	C	0.00302725	19.7824	0.150101	0.0337425	8.65034e-06	6517	Alliin levels		0.0234	0.0119	0.04812
rs10786187	10	G	A	0.00844516	70.1468	0.129488	0.0154587	5.45942e-17	8238	3-hydroxy-2-ethylpropionate levels		-0.0018	0.0056	0.7417
rs10786415	10	G	A	0.0052984	43.4919	-0.104477	0.0158403	4.23459e-11	8167	X-25810 levels		0.0093	0.0058	0.1064
rs10786430	10	C	A	0.00252391	19.5567	0.131364	0.0297011	9.7391e-06	7731	Gulonate levels		-0.0076	0.0113	0.5016
rs10787780	10	C	T	0.00265771	19.7861	-0.0740131	0.0166368	8.63711e-06	7427	Cytidine to N-acetylglucosamine to N-acetylgalactosamine ratio		0.0012	0.0058	0.836
rs10788817	1	G	C	0.00595842	49.1759	0.107101	0.0152709	2.3263e-12	8206	3-hydroxylaurate levels		0.0171	0.0058	0.003021
rs10788817	1	G	C	0.00835141	69.5046	0.124544	0.014937	7.55733e-17	8255	Tetradecadienoate (14:2) levels		0.0171	0.0058	0.003021
rs10789114	1	C	T	0.00711034	59.2165	-0.12313	0.0159989	1.40219e-14	8271	1-palmitoyl-2-stearoyl-gpc (16:0/18:0) levels		-0.007	0.0063	0.2674
rs10789117	1	C	A	0.00316083	26.1849	-0.0805466	0.0157387	3.09195e-07	8260	1-stearoyl-GPI (18:0) levels		-0.0046	0.0059	0.434
rs1078959	20	A	G	0.00379736	20.866	-0.103107	0.0225678	4.90574e-06	5476	X-18345 levels		-0.0024	0.0066	0.7195
rs10791293	11	C	A	0.00397897	19.5549	0.0931491	0.0210602	9.73388e-06	4897	X-21312 levels		-0.0042	0.0058	0.4683
rs10791908	11	C	T	0.00444977	27.0057	-0.0938986	0.0180659	2.01938e-07	6044	Butyrylglycine levels		-0.0074	0.0056	0.1882
rs10794129	10	T	C	0.00252758	20.913	-0.0799218	0.0174745	4.79371e-06	8255	S-methylcysteine sulfoxide levels		0.0036	0.0064	0.5743
rs1079443	7	T	C	0.00352127	20.7782	-0.157988	0.0346534	5.13751e-06	5882	3-hydroxypyridine glucuronide levels		-0.0121	0.0119	0.3114
rs10794918	10	G	C	0.00319536	19.5221	0.0983884	0.0222643	9.91106e-06	6092	X-17367 levels		0.0076	0.0069	0.2673
rs10795001	10	C	T	0.00278421	22.6709	0.185737	0.0390041	1.91704e-06	8122	2'-o-methylcytidine levels		0.0211	0.0143	0.1401
rs10795313	10	C	T	0.00281762	20.833	-0.0889487	0.0194852	4.9966e-06	7375	N-oleoyltaurine levels		-0.0098	0.0066	0.1386
rs10795860	10	A	G	0.0025123	20.7434	0.0905585	0.0198809	5.2372e-06	8238	Urea levels		0.0068	0.0074	0.3622
rs10798284	1	T	C	0.0026787	21.8256	0.0854295	0.018284	2.97767e-06	8128	Heptenedioate (C7:1-DC) levels		-0.0037	0.0067	0.5814
rs10798945	1	T	C	0.00419568	34.2167	-0.103264	0.0176513	4.90998e-09	8123	Glycochenodeoxycholate 3-sulfate levels		0.0111	0.0066	0.09343
rs10799480	1	G	A	0.00753839	62.8388	0.121277	0.0152972	2.22602e-15	8275	Behenoyl dihydrosphingomyelin (d18:0/22:0) levels		-0.0046	0.0057	0.4178
rs10799691	1	G	C	0.00313429	26.0618	-0.0883708	0.0173083	3.29589e-07	8291	Methionine to phosphate ratio		0.0108	0.0067	0.1047
rs10800076	1	C	G	0.00287548	22.4214	0.084618	0.017868	2.18261e-06	7777	Indoleacetoylcarnitine levels		-0.0045	0.0064	0.4829
rs10800317	1	T	C	0.00239669	19.7313	-0.0746244	0.0167977	8.8903e-06	8215	Palmitate (16:0) to myristate (14:0) ratio		-0.0025	0.0064	0.6989
rs10800887	1	C	T	0.00264838	21.9443	0.0743202	0.0158633	2.79909e-06	8266	1-(1-enyl-palmitoyl)-2-palmitoyl-GPC (P-16:0/16:0) levels		0.012	0.0058	0.03816
rs10801699	1	C	T	0.00482098	40.0627	-0.0981496	0.0155048	2.44726e-10	8272	X-23639 levels		-0.0043	0.0056	0.4481
rs10802092	1	T	A	0.00266821	22.0262	0.0695791	0.0148237	2.68229e-06	8235	Phenyllactate (PLA) levels		0.0052	0.0057	0.357
rs10802092	1	T	A	0.0163044	136.011	0.174872	0.0149927	1.95116e-31	8208	Alpha-hydroxyisovalerate levels		0.0052	0.0057	0.357
rs10802092	1	T	A	0.00879492	73.1486	0.126041	0.0147352	1.19172e-17	8246	2-hydroxy-3-methylvalerate levels		0.0052	0.0057	0.357
rs10802946	1	T	C	0.00271777	22.4691	0.0732263	0.0154462	2.12944e-06	8247	Retinol (Vitamin A) levels		-0.0078	0.0057	0.1751
rs10805120	4	T	C	0.0024294	20.1377	-0.0647252	0.0144217	7.18807e-06	8271	Deoxycarnitine levels		0.0015	0.0057	0.7932
rs10805776	5	T	C	0.00251961	20.8595	0.083171	0.0182082	4.92929e-06	8260	Sphingomyelin (d18:2/21:0, d16:2/23:0) levels		-0.0025	0.0081	0.762
rs10806401	6	C	T	0.0026148	21.4137	0.0727698	0.0157236	3.6909e-06	8170	3-hydroxyisobutyrate to phosphate ratio		0.003	0.0057	0.6007
rs1080669	19	T	C	0.00261808	21.5535	-0.105885	0.0228046	3.43172e-06	8213	Iminodiacetate (IDA) levels		0.005	0.008	0.5314
rs10806995	6	G	A	0.00242333	19.9827	-0.066028	0.0147689	7.79437e-06	8228	Dehydroepiandrosterone sulfate (DHEAS) levels		0.0011	0.0061	0.8584
rs10808427	8	C	T	0.00274751	22.8589	-0.0773966	0.0161861	1.73851e-06	8299	N6-methyllysine levels		-0.0077	0.0061	0.2094
rs10808855	8	C	T	0.00239935	19.8422	-0.0702937	0.0157786	8.3898e-06	8252	Bilirubin degradation product, C16H18N2O5 (2) levels		0.0044	0.0057	0.4462
rs10808894	8	T	A	0.00240879	19.8143	0.147132	0.0330495	8.51272e-06	8208	Alpha-hydroxyisovalerate levels		-0.0213	0.013	0.1004
rs10809267	9	T	G	0.00274855	21.3462	-0.0792331	0.0171471	3.82295e-06	7747	Cholate to bilirubin (Z,Z) ratio		-0.0123	0.006	0.03948
rs10809858	9	G	A	0.00242982	20.0802	0.079386	0.0177136	7.40761e-06	8246	2-hydroxy-3-methylvalerate levels		-0.0064	0.0071	0.3708
rs10809860	9	A	C	0.002606	21.3597	-0.0745195	0.016122	3.79652e-06	8177	Phenylpyruvate to citrate ratio		0.007	0.006	0.2478
rs10809965	9	T	C	0.00242388	20.0383	0.160233	0.0357906	7.57117e-06	8249	1-(1-enyl-stearoyl)-GPE (p-18:0) levels		0.0139	0.0125	0.2659
rs10810120	9	C	T	0.00295277	24.3703	-0.119238	0.0241508	7.92472e-07	8231	1-stearoyl-2-linoleoyl-gpc (18:0/18:2) levels		-0.0231	0.0085	0.006297
rs10810172	9	C	T	0.00377947	19.6785	-0.10075	0.0227073	9.12759e-06	5189	(2,4 or 2,5)-dimethylphenol sulfate levels		0.0126	0.0063	0.04695
rs10810595	9	C	T	0.00245511	20.3045	-0.126105	0.0279823	6.58704e-06	8252	Dopamine 3-o-sulfate levels		-0.0158	0.0103	0.1237
rs10810926	9	T	G	0.00298261	24.6711	0.102442	0.020622	6.77843e-07	8249	Phenol sulfate levels		0.0079	0.0076	0.2993
rs10810975	9	A	G	0.00270102	22.3952	0.0735261	0.015535	2.213e-06	8271	1-palmitoyl-2-stearoyl-gpc (16:0/18:0) levels		-0.0138	0.0056	0.01345
rs10811198	9	G	T	0.00358209	29.1372	-0.108295	0.02006	6.71767e-08	8107	Salicylate to oxalate (ethanedioate) ratio		0.0167	0.0074	0.024
rs10811820	9	A	G	0.00243394	20.1315	0.147896	0.0329584	7.21143e-06	8253	Aspartate levels		0.0136	0.0134	0.3117
rs10811951	9	A	T	0.00402395	23.1221	-0.293579	0.0610429	1.51389e-06	5725	X-12830 levels		0.0247	0.0156	0.1129
rs10812038	9	A	G	0.002715	22.231	0.0774761	0.0164299	2.41045e-06	8168	Mannose to glycerol ratio		0.015	0.0069	0.03075
rs10812038	9	A	G	0.00239342	19.5675	0.077591	0.0175384	9.68572e-06	8158	Alpha-tocopherol to glycerol ratio		0.015	0.0069	0.03075
rs10812038	9	A	G	0.00254587	20.835	-0.0750835	0.0164473	4.99253e-06	8165	Glycerol to palmitoylcarnitine (C16) ratio		0.015	0.0069	0.03075
rs10812806	9	T	A	0.00283995	23.5533	0.0801307	0.016509	1.21145e-06	8272	Caprate (10:0) levels		-0.0028	0.006	0.6475
rs10812806	9	T	A	0.00259027	21.1941	0.0779544	0.0169309	4.13939e-06	8163	Caprylate (8:0) levels		-0.0028	0.006	0.6475
rs10812806	9	T	A	0.00264135	21.7509	-0.0750471	0.0160895	3.09596e-06	8215	Palmitate (16:0) to myristate (14:0) ratio		-0.0028	0.006	0.6475
rs10813109	9	A	G	0.00285026	23.5705	-0.0755166	0.0155527	1.20058e-06	8248	Alanine to asparagine ratio		-0.0019	0.0057	0.7328
rs10813363	9	G	A	0.00253799	20.9256	-0.0820513	0.0179347	4.76183e-06	8226	Beta-cryptoxanthin (Carotenoid) levels		0.0062	0.0066	0.3505
rs10814274	9	T	C	0.0100709	83.7365	0.138078	0.0150874	5.59549e-20	8233	Glycosyl-N-stearoyl-sphingosine (d18:1/18:0) levels		-0.0071	0.0055	0.2007
rs10814884	9	G	C	0.00374721	20.9881	-0.0816704	0.0178238	4.60311e-06	5582	17alpha-hydroxypregnanolone glucuronide levels		0.0058	0.0096	0.5426
rs10815512	9	C	T	0.00256202	20.1943	0.128484	0.0285877	6.97784e-06	7864	Bilirubin degradation product, C16H18N2O5 (1) levels		-0.0105	0.0106	0.3239
rs10815617	9	C	T	0.00238024	19.7912	0.0679443	0.0152709	8.61643e-06	8297	Stachydrine levels		0.0005	0.0056	0.9296
rs10815617	9	C	T	0.00264293	21.9865	0.0719868	0.0153505	2.73833e-06	8299	N-methylproline levels		0.0005	0.0056	0.9296
rs10815677	9	T	C	0.00257593	21.2702	0.259873	0.0563408	3.97823e-06	8238	Phosphate to citrate ratio		0.0112	0.0176	0.5238
rs10816075	9	T	C	0.00272299	22.4168	0.0973711	0.0205632	2.18817e-06	8212	Glycerophosphorylcholine (GPC) levels		-0.0048	0.0072	0.502
rs10816150	9	A	G	0.00254451	21.0891	0.0963229	0.0209724	4.37254e-06	8269	Palmitoyl dihydrosphingomyelin (d18:0/16:0) levels		0.0006	0.0078	0.9403
rs10816599	9	C	G	0.00319368	19.8354	-0.0798868	0.0179343	8.41273e-06	6193	N-acetylkynurenine (2) levels		-0.0135	0.0058	0.01916
rs10816697	9	T	C	0.00274521	22.7158	0.0719765	0.0150999	1.87282e-06	8254	Uridine to pseudouridine ratio		-0.0079	0.0059	0.1825
rs10816970	9	T	C	0.00281093	21.7221	0.0922066	0.0197813	3.14221e-06	7708	1-palmitoyl-GPG (16:0) levels		0.0089	0.007	0.2062
rs10817103	9	T	C	0.00322284	19.9654	0.122945	0.0275107	7.85812e-06	6177	Glycine conjugate of C10H12O2 levels		0.0011	0.0092	0.9036
rs10817938	9	C	T	0.00407861	23.4375	0.242947	0.0501742	1.28487e-06	5725	X-12830 levels		-0.0114	0.0163	0.4864
rs10818417	9	T	C	0.00284506	20.6028	0.0845471	0.0186241	5.63476e-06	7223	N-acetylisoleucine levels		0.0009	0.0063	0.8894
rs10818449	9	G	A	0.00251638	20.6158	-0.0739545	0.0162859	5.59847e-06	8174	X-18922 levels		-0.0001	0.0063	0.9924
rs10818729	9	C	T	0.00244143	20.2107	-0.0744274	0.0165535	6.91823e-06	8260	Hippurate levels		-0.0095	0.006	0.1145
rs10818896	9	C	T	0.00269031	22.2064	-0.121131	0.0257018	2.44165e-06	8234	3-carboxy-4-methyl-5-pentyl-2-furanpropionate (3-CMPFP) levels		-0.0015	0.0096	0.8776
rs10819244	9	A	G	0.00238013	19.6495	0.115933	0.0261504	9.27886e-06	8238	Bilirubin (E,Z or Z,E) levels		0.0172	0.0092	0.06102
rs10820721	9	A	G	0.00504842	41.7897	-0.120348	0.0186145	1.01094e-10	8238	3-hydroxy-2-ethylpropionate levels		0.0006	0.0069	0.9317
rs10820752	9	C	G	0.0032363	26.7699	-0.0892208	0.0172421	2.28426e-07	8247	2-hydroxypalmitate levels		0.0051	0.0064	0.4216
rs10821267	9	A	G	0.00273403	22.5819	-0.125742	0.0264574	2.00773e-06	8239	S-methylcysteine levels		-0.0077	0.0096	0.4229
rs10821696	10	C	G	0.00517414	25.3031	-0.107695	0.0214052	4.8726e-07	4867	X-12839 levels		0.0052	0.0063	0.4038
rs10821702	10	T	C	0.00514031	21.1635	-0.101598	0.0220793	4.19445e-06	4098	X-25217 levels		-0.0004	0.0056	0.944
rs10821960	10	G	A	0.00247791	20.5109	-0.0768144	0.0169589	5.91365e-06	8259	3-(4-hydroxyphenyl)lactate levels		0.0106	0.0064	0.09755
rs10822089	10	G	A	0.00272412	20.8883	-0.072954	0.0159603	4.85482e-06	7649	Deoxycholate levels		-0.0002	0.0055	0.9643
rs10822115	10	C	T	0.00249505	19.9578	-0.0751733	0.0168249	7.8964e-06	7981	Cholesterol to oleoyl-linoleoyl-glycerol (18:1 to 18:2) [2] ratio		-0.0013	0.0059	0.8209
rs10822143	10	T	C	0.00314245	19.5163	0.0763037	0.0172694	9.94162e-06	6193	N-acetylkynurenine (2) levels		-0.0064	0.0059	0.2821
rs10822145	10	T	C	0.0024176	19.9184	0.0682535	0.0152913	8.06128e-06	8221	Gamma-glutamyltyrosine levels		-0.0026	0.0055	0.6375
rs10822155	10	A	C	0.00302933	24.8461	0.0770626	0.0154583	6.19006e-07	8179	Glucose to N-stearoyl-sphingosine (d18:1 to 18:0) ratio		-0.0048	0.0056	0.399
rs10822184	10	C	T	0.00253129	20.7382	0.0654251	0.014365	5.25145e-06	8174	Epiandrosterone sulfate levels		-0.002	0.0055	0.7142
rs10822351	10	G	A	0.00253998	19.5491	0.0704294	0.015927	9.77876e-06	7679	X-11849 levels		-0.0116	0.0057	0.04166
rs10823297	10	C	T	0.00312604	20.3642	-0.224729	0.0497919	6.38084e-06	6496	2,3-dihydroxypyridine levels		-0.0223	0.0174	0.2008
rs10823315	10	T	C	0.00253949	20.7521	0.152365	0.0334427	5.21393e-06	8153	3-phosphoglycerate to phosphate ratio		-0.0002	0.0121	0.9887
rs10823631	10	G	A	0.0045259	37.4175	0.0986998	0.0161334	9.49297e-10	8232	Glycosyl-N-behenoyl-sphingadienine (d18:2/22:0) levels		0.0132	0.006	0.0273
rs10823750	10	G	A	0.00270367	22.3549	0.0709617	0.0150067	2.25992e-06	8248	Homostachydrine levels		-0.0058	0.0058	0.3158
rs10825823	10	G	T	0.00319628	23.1736	0.0843372	0.0175171	1.47515e-06	7229	N-stearoyl-sphingadienine (d18:2/18:0) levels		0.0015	0.0061	0.8127
rs10826332	10	A	T	0.00299802	24.6276	-0.142187	0.0286481	6.9336e-07	8192	Carnitine levels		0.0127	0.0106	0.2326
rs10826337	10	A	G	0.0037683	31.2098	0.0874092	0.0156444	2.30689e-08	8253	Undecenoylcarnitine (C11:1) levels		0.0111	0.0057	0.04991
rs10826424	10	C	T	0.00303831	23.4145	0.101993	0.0210752	1.3018e-06	7685	Glutarate (C5-DC) to caprylate (8:0) ratio		-0.0025	0.0074	0.7337
rs10826666	10	T	C	0.00245928	20.312	0.116257	0.0257923	6.56134e-06	8241	X-24585 levels		-0.0116	0.0095	0.2239
rs10826753	10	T	C	0.00309598	25.4969	-0.076163	0.0150816	4.41655e-07	8212	Hypotaurine levels		0.006	0.0057	0.2882
rs10827292	10	C	T	0.00291712	20.3392	-0.0797577	0.0176825	6.46607e-06	6954	Dihomo-linolenoyl-choline levels		0.0003	0.006	0.9537
rs10827479	10	T	C	0.00324391	20.0443	-0.0789527	0.017632	7.54125e-06	6161	Indoleacetylglutamine levels		0.0058	0.006	0.3353
rs10827956	10	T	C	0.00271432	21.4225	-0.110471	0.0238648	3.67344e-06	7873	Uridine to 2'-deoxyuridine ratio		-0.0055	0.0086	0.5182
rs10828184	10	A	T	0.00290404	24.0572	0.121793	0.0248283	9.32417e-07	8262	1-palmitoyl-2-oleoyl-GPE (16:0/18:1) levels		-0.0018	0.009	0.8432
rs10829366	10	T	C	0.00257025	20.9165	-0.0775461	0.0169536	4.78483e-06	8119	X-24307 levels		0.0059	0.006	0.3252
rs10829685	10	T	G	0.00250453	20.649	-0.0993724	0.0218657	5.50224e-06	8226	Beta-cryptoxanthin (Carotenoid) levels		-0.0114	0.0078	0.1441
rs10829750	10	A	T	0.00275747	22.4194	-0.0887129	0.0187336	2.18518e-06	8110	Carnitine to ergothioneine ratio		-0.0054	0.0071	0.441
rs10829758	10	C	G	0.00368995	23.0772	-0.100457	0.0209083	1.5503e-06	6233	Delta-CEHC levels		-0.0088	0.0071	0.2155
rs10830022	10	G	C	0.00278157	23.1263	-0.0641519	0.0133384	1.51265e-06	8293	Glutamine degradant levels		0.0007	0.0057	0.9075
rs10830953	11	T	G	0.00246378	20.2751	-0.0742335	0.0164841	6.68916e-06	8211	Cholesterol to cortisol ratio		-0.0084	0.0063	0.1867
rs10830989	11	G	C	0.00299957	24.7186	-0.0802444	0.016138	6.61284e-07	8218	3,5-dichloro-2,6-dihydroxybenzoic acid levels		0.0007	0.006	0.903
rs10831671	11	C	T	0.0024162	19.8633	0.0760284	0.0170568	8.29736e-06	8203	Cysteine to 5-oxoproline ratio		-0.0009	0.0061	0.8869
rs10832657	11	T	A	0.00300651	24.8332	-0.078327	0.015716	6.23123e-07	8237	Arginine levels		0.0054	0.0057	0.3423
rs10832657	11	T	A	0.00296875	24.3865	-0.0770622	0.0156032	7.85752e-07	8192	Arginine to citrulline ratio		0.0054	0.0057	0.3423
rs10832920	11	G	A	0.00258283	21.3583	-0.0659084	0.0142595	3.79896e-06	8250	Alpha-hydroxyisocaproate levels		0.0122	0.0056	0.02907
rs10832993	11	G	T	0.00299547	23.7503	0.0784868	0.016103	1.09328e-06	7907	Mannose to N-acetylglucosamine to N-acetylgalactosamine ratio		0.0024	0.0057	0.6706
rs10833304	11	G	A	0.00245251	20.2952	-0.0718661	0.0159505	6.61976e-06	8257	X-21355 levels		-0.0027	0.0061	0.6534
rs10833344	11	T	G	0.00294679	21.4924	0.0797556	0.0172012	3.54121e-06	7274	Glycosyl-N-tricosanoyl-sphingadienine (d18:2/23:0) levels		0.0001	0.0062	0.9872
rs10834052	11	C	T	0.00236896	19.55	0.0807497	0.0182606	9.77604e-06	8235	Phenyllactate (PLA) levels		-0.0033	0.0073	0.6533
rs10834052	11	C	T	0.00248962	20.6081	0.0837025	0.018436	5.62105e-06	8259	3-(4-hydroxyphenyl)lactate levels		-0.0033	0.0073	0.6533
rs10834273	11	G	A	0.00258555	20.1729	0.0929781	0.0206986	7.05544e-06	7784	X-11632 levels		0.0099	0.0076	0.1884
rs10835056	11	G	T	0.00295438	21.4057	0.0854721	0.0184714	3.70533e-06	7226	4-hydroxyglutamate levels		0.0132	0.0063	0.03748
rs10835056	11	G	T	0.0026531	21.8133	0.0795544	0.0170314	2.99664e-06	8202	Arachidonoylcarnitine (C20:4) levels		0.0132	0.0063	0.03748
rs10836397	11	G	A	0.00321683	20.8381	0.0790654	0.0173177	4.98114e-06	6459	X-17346 levels		0.0098	0.0057	0.08611
rs10836523	11	C	T	0.00245231	20.2296	-0.0859667	0.019111	6.85004e-06	8231	X-12844 levels		0.0108	0.0074	0.1453
rs10838163	11	G	A	0.00518434	42.7123	-0.106979	0.016367	6.3079e-11	8198	X-18886 levels		-0.0031	0.0064	0.6305
rs10838269	11	C	T	0.00328505	27.0591	-0.0895049	0.0172043	1.96664e-07	8212	Alpha-ketoglutarate levels		0.0013	0.0062	0.8371
rs10838483	11	C	T	0.00279337	22.0062	0.0771546	0.016445	2.70978e-06	7858	Theophylline to theobromine ratio		0.0132	0.0058	0.02369
rs10838523	11	A	C	0.00312511	22.6278	0.262591	0.0551949	1.95981e-06	7220	11beta-hydroxyetiocholanolone glucuronide levels		0.0104	0.0197	0.5951
rs10838549	11	C	A	0.00247958	20.4552	0.0762618	0.0168598	6.08808e-06	8231	Gamma-glutamylthreonine levels		-0.0089	0.0059	0.1318
rs10838830	11	G	A	0.00240587	19.8505	0.0555169	0.0124591	8.3527e-06	8233	N-acetylcarnosine levels		-0.0073	0.0058	0.2078
rs10839342	11	C	A	0.0729766	606.391	0.395492	0.0160585	6.30983e-134	7705	N-acetyl-aspartyl-glutamate (naag) levels		0.0179	0.006	0.002802
rs10839612	11	T	C	0.00242592	20.0722	0.0651796	0.0145466	7.4379e-06	8256	3-formylindole levels		0.0057	0.0056	0.307
rs10840108	11	C	T	0.00265831	21.9176	-0.0836033	0.0178556	2.83835e-06	8225	1-oleoylglycerol (18:1) levels		-0.0005	0.0065	0.9446
rs10840516	11	A	G	0.00598925	32.6392	0.12698	0.0222221	1.10262e-08	5419	3-methoxytyramine sulfate levels		0.1066	0.0065	3.485e-60
rs10840516	11	A	G	0.00362008	29.4873	0.0918282	0.0169085	5.60775e-08	8118	X-13553 levels		0.1066	0.0065	3.485e-60
rs10840627	12	G	A	0.00816258	64.4143	0.189147	0.0235642	9.99883e-16	7829	Phenylpyruvate to 4-hydroxyphenylpyruvate ratio		-0.0095	0.008	0.2386
rs10840947	12	C	T	0.0025665	20.2246	-0.0705152	0.0156779	6.86757e-06	7862	Picolinoylglycine levels		0.0028	0.0057	0.6194
rs10841268	12	T	C	0.00260754	21.5684	-0.0735918	0.0158441	3.40503e-06	8252	Glycoursodeoxycholate levels		-0.0108	0.0056	0.05155
rs10841762	12	T	A	0.00249404	20.5898	-0.0694019	0.015293	5.67532e-06	8237	3-amino-2-piperidone levels		-0.0024	0.0057	0.6685
rs10841781	12	G	A	0.00655121	42.956	-0.153119	0.0233588	5.56075e-11	6516	X-25433 levels		-0.008	0.0072	0.2664
rs10842320	12	T	G	0.00307027	23.4891	-0.0871651	0.0179826	1.2523e-06	7629	X-11850 levels		-0.0011	0.0063	0.8552
rs10842367	12	C	T	0.00291512	21.0853	0.0966563	0.0210465	4.37923e-06	7214	Linoleoyl ethanolamide levels		0.0107	0.0071	0.1326
rs10842404	12	C	A	0.00306483	19.5184	-0.0895999	0.0202776	9.93183e-06	6351	Maltose levels		0.0057	0.0069	0.4098
rs10842538	12	C	T	0.00240863	19.924	-0.157041	0.0351781	8.03798e-06	8254	Bilirubin degradation product, C17H18N2O4 (1) levels		0.002	0.0131	0.8764
rs10842538	12	C	T	0.00256957	21.2768	-0.163612	0.0354658	3.96455e-06	8261	Bilirubin (z,z) levels		0.002	0.0131	0.8764
rs10842538	12	C	T	0.00246215	20.3876	-0.155243	0.0343777	6.30782e-06	8262	Biliverdin levels		0.002	0.0131	0.8764
rs10842538	12	C	T	0.00260423	21.1519	-0.166966	0.0362994	4.23128e-06	8103	Bilirubin (Z,Z) to glucuronate ratio		0.002	0.0131	0.8764
rs10842621	12	C	G	0.00242412	20.0549	0.102331	0.0228478	7.50569e-06	8255	Sphingomyelin (d18:1/20:1, d18:2/20:0) levels		-0.0027	0.0089	0.7649
rs10842905	12	C	T	0.00270977	22.1311	-0.0735425	0.0156309	2.53943e-06	8147	N1-methylinosine levels		0.0014	0.0059	0.8098
rs10843287	12	T	C	0.00244466	20.2399	-0.0660776	0.0146858	6.81438e-06	8261	5-methylthioadenosine (MTA) to phosphate ratio		0.0098	0.0056	0.0824
rs10843328	12	G	A	0.00275812	22.6847	-0.0665612	0.0139734	1.90335e-06	8204	Phosphate to urate ratio		-0.0063	0.0056	0.2581
rs10844993	12	G	T	0.00270135	22.1569	0.0848311	0.0180197	2.5055e-06	8182	3-hydroxyoctanoate levels		0.0081	0.0068	0.2379
rs10845471	12	T	C	0.00301983	24.9709	0.0866056	0.0173291	5.80229e-07	8246	1-palmitoyl-GPI (16:0) levels		-0.0065	0.0063	0.3023
rs10845632	12	A	G	0.0031912	24.0426	-0.084169	0.0171634	9.39115e-07	7512	Vanillic acid glycine levels		-0.0088	0.0059	0.1353
rs10845794	12	T	G	0.00243683	19.8989	-0.0705395	0.0158112	8.1442e-06	8148	N-acetylaspartate (naa) levels		0.0016	0.0056	0.7701
rs10846384	12	A	G	0.00330643	27.1396	-0.109617	0.0210389	1.88627e-07	8183	P-cresol sulfate levels		0.0001	0.0079	0.9853
rs10846499	12	G	A	0.003297	20.8498	0.16657	0.0364735	4.95068e-06	6305	Gamma-CEHC glucuronide levels		0.0147	0.0129	0.2526
rs10846742	12	A	G	0.00572776	47.5493	-0.143552	0.0208154	5.33265e-12	8256	Carotene diol (1) levels		0.0145	0.0079	0.06458
rs10846742	12	A	G	0.00348304	26.7314	-0.111938	0.0216476	2.32943e-07	7650	Carotene diol (3) levels		0.0145	0.0079	0.06458
rs10846744	12	C	G	0.0051186	42.1576	0.138929	0.0213945	8.37574e-11	8196	Carotene diol (2) levels		-0.0159	0.0079	0.04367
rs10846866	12	A	T	0.00265054	21.933	-0.0795386	0.0169815	2.81544e-06	8255	2-hydroxy-4-(methylthio)butanoic acid levels		-0.0017	0.0062	0.782
rs10847526	12	T	G	0.00330299	27.2273	-0.0804814	0.015422	1.80258e-07	8218	Trimethylamine n-oxide levels		0.0072	0.0058	0.2144
rs10847618	12	G	A	0.00313424	25.9923	-0.103934	0.0203837	3.41635e-07	8269	2,6-dihydroxybenzoic acid levels		0.0034	0.0081	0.6707
rs10848050	12	G	A	0.0027094	21.0304	-0.077225	0.0168375	4.50746e-06	7743	Taurocholic acid levels		-0.0074	0.0059	0.2142
rs10848050	12	G	A	0.00284777	21.742	0.0790566	0.0169524	3.10947e-06	7615	Thyroxine to taurocholate ratio		-0.0074	0.0059	0.2142
rs10848050	12	G	A	0.00273273	20.8503	0.0773618	0.01694	4.95204e-06	7611	Cholesterol to taurocholate ratio		-0.0074	0.0059	0.2142
rs10848157	12	A	G	0.00260783	21.597	-0.0696104	0.014977	3.35454e-06	8262	Glycine levels		0.0053	0.0056	0.3484
rs10848157	12	A	G	0.00238428	19.7627	-0.068986	0.0155162	8.74599e-06	8271	Glycine to phosphate ratio		0.0053	0.0056	0.3484
rs10848488	12	G	A	0.00284263	19.8297	0.0757413	0.0170064	8.44073e-06	6958	3-methyladipate levels		-0.0104	0.0065	0.1108
rs10849080	12	T	C	0.00279853	23.1947	-0.0802039	0.0166513	1.45974e-06	8267	Sphingomyelin (d18:1/22:2, d18:2/22:1, d16:1/24:2) levels		0.0062	0.0065	0.345
rs10849080	12	T	C	0.00236726	19.6261	-0.0742367	0.0167552	9.39469e-06	8273	Sphingomyelin (d18:2/24:1, d18:1/24:2) levels		0.0062	0.0065	0.345
rs10849080	12	T	C	0.00324018	26.8672	-0.0828198	0.0159761	2.17209e-07	8267	Sphingomyelin (d18:2/23:1) levels		0.0062	0.0065	0.345
rs1084950	18	A	G	0.00343846	28.3548	-0.16931	0.0317919	1.0063e-07	8220	Cysteine to alanine ratio		0.0016	0.012	0.8924
rs10849660	12	G	T	0.00268296	20.7924	0.10487	0.0229955	5.1036e-06	7731	Linoleoyl-arachidonoyl-glycerol (18:2/20:4) [1] levels		-0.0063	0.0079	0.4216
rs10850282	12	C	G	0.0029621	21.7856	-0.0857962	0.0183791	3.03959e-06	7335	X-25957 levels		-0.0184	0.0062	0.002956
rs10851243	13	C	A	0.00237142	19.6274	-0.0964673	0.0217719	9.38777e-06	8259	Pyruvate levels		0.0064	0.0075	0.3906
rs10851542	15	A	G	0.0026988	22.2712	0.0719696	0.0152484	2.36061e-06	8232	X-21736 levels		-0.0091	0.0057	0.1082
rs10852276	16	A	G	0.00291697	20.657	-0.0812788	0.0178806	5.477e-06	7063	Eugenol sulfate levels		-0.0041	0.0058	0.4853
rs10852553	16	A	G	0.00267824	22.0366	-0.0971861	0.0207004	2.66754e-06	8208	Pro-hydroxy-pro levels		-0.0154	0.0078	0.04916
rs10852837	17	G	C	0.00259443	21.4051	0.0735153	0.0158879	3.70759e-06	8231	X-21286 levels		0.0089	0.0059	0.1354
rs10853015	17	C	A	0.00245745	20.0455	-0.0805193	0.017982	7.54226e-06	8139	X-11315 levels		-0.0077	0.0064	0.2347
rs10854172	20	C	T	0.00445481	34.903	0.116341	0.01969	3.44954e-09	7802	N-acetylglutamate levels		-0.0138	0.0073	0.05981
rs10854220	20	C	G	0.00244891	19.9953	0.0789261	0.0176483	7.74317e-06	8147	N1-methylinosine levels		0.0029	0.0067	0.6637
rs10858153	9	T	C	0.00320827	21.7384	-0.0913172	0.0195828	3.11419e-06	6756	Adenosine 3',5'-cyclic monophosphate (camp) levels		0.0028	0.0066	0.6692
rs10859119	12	C	T	0.00410075	20.5223	0.099078	0.0218664	5.86881e-06	4986	X-24795 levels		-0.0046	0.0062	0.4503
rs10859531	12	G	A	0.00305391	25.4098	-0.125742	0.0249418	4.62089e-07	8297	Stachydrine levels		0.01	0.009	0.2646
rs10859848	12	A	G	0.00274175	22.4232	0.114369	0.0241494	2.18086e-06	8158	Alpha-tocopherol to glycerol ratio		0.0036	0.0093	0.695
rs10860122	12	A	G	0.00256378	20.4011	-0.0689262	0.0152582	6.26298e-06	7939	X-24544 levels		0.0005	0.0059	0.9319
rs10860876	12	C	T	0.00279907	23.1038	-0.109361	0.0227493	1.53024e-06	8233	3-methyl-2-oxovalerate to 4-methyl-2-oxopentanoate ratio		-0.0026	0.0087	0.7624
rs10860932	12	A	G	0.00461762	38.4669	0.107865	0.0173894	5.54253e-10	8294	Phenylalanine to phosphate ratio		0.0012	0.0065	0.8549
rs10862970	12	T	C	0.00279591	19.7412	0.0795025	0.0178909	8.84115e-06	7043	X-17690 levels		-0.009	0.0057	0.1133
rs10863168	16	C	A	0.00268869	21.0526	-0.0754199	0.0164353	4.45627e-06	7811	Androstenediol (3beta,17beta) monosulfate (2) levels		0.0059	0.0064	0.3571
rs10864271	1	G	A	0.00253892	20.9459	0.0707365	0.015454	4.71186e-06	8231	Octadecadienedioate (C18:2-DC) levels		0.0011	0.0056	0.8474
rs10864726	1	T	C	0.00300162	24.7626	0.0777323	0.0156189	6.46384e-07	8227	1-palmitoleoyl-GPC (16:1) levels		0.0019	0.0058	0.7381
rs10864726	1	T	C	0.00258982	21.4449	0.0731348	0.015791	3.63152e-06	8261	1-linolenoyl-GPC (18:3) levels		0.0019	0.0058	0.7381
rs10864726	1	T	C	0.00414747	31.3938	0.0870292	0.0155305	2.09762e-08	7540	1-palmitoleoyl-2-linolenoyl-GPC (16:1/18:3) levels		0.0019	0.0058	0.7381
rs10864859	2	T	G	0.00239089	19.832	-0.126142	0.028322	8.43466e-06	8277	10-nonadecenoate (19:1n9) levels		0.0137	0.011	0.2144
rs10864859	2	T	G	0.00278491	23.0034	-0.138236	0.0288186	1.61249e-06	8239	(16 or 17)-methylstearate (a19:0 or i19:0) levels		0.0137	0.011	0.2144
rs10864859	2	T	G	0.00242818	20.1543	-0.124838	0.0278042	7.12532e-06	8282	Myristate (14:0) levels		0.0137	0.011	0.2144
rs10865454	2	A	G	0.00307342	22.2831	-0.0808276	0.0171203	2.34515e-06	7230	X-11843 levels		0.0065	0.0063	0.3042
rs10867224	9	T	C	0.00244976	20.265	0.0711922	0.0158127	6.72468e-06	8254	Bilirubin degradation product, C17H18N2O4 (1) levels		0.0009	0.0059	0.881
rs10867224	9	T	C	0.00245713	20.3237	0.0714376	0.0158443	6.52166e-06	8253	Bilirubin degradation product, C17H18N2O4 (3) levels		0.0009	0.0059	0.881
rs10868484	9	C	T	0.0025244	20.9271	0.0967565	0.0211482	4.75862e-06	8271	1-myristoyl-2-palmitoyl-gpc (14:0/16:0) levels		0.006	0.0076	0.4278
rs10869286	9	C	A	0.00335969	21.5307	-0.115616	0.0249127	3.46997e-06	6389	N-lactoyl tyrosine levels		0.0126	0.0079	0.111
rs10869937	9	C	T	0.00272313	20.583	-0.128419	0.028302	5.69396e-06	7540	X-24243 levels		0.012	0.0096	0.2126
rs10870254	10	G	T	0.00241701	19.7803	-0.282594	0.0635321	8.66529e-06	8166	Mannonate levels		-0.0296	0.025	0.2364
rs10872544	6	A	G	0.00263611	21.8027	0.0729953	0.015631	3.0135e-06	8251	X-11372 levels		-0.0102	0.0062	0.1002
rs10872573	6	C	T	0.00271266	21.2163	-0.0805091	0.0174765	4.09071e-06	7802	N-acetylglutamate levels		0.0055	0.0063	0.3779
rs1087287	6	G	C	0.00267201	22.0335	-0.0751654	0.0160112	2.67187e-06	8226	Phosphate to tyrosine ratio		0.0046	0.0058	0.4254
rs10873167	14	C	A	0.002391	19.8737	0.0831213	0.0186432	8.25189e-06	8294	Phenylalanine to phosphate ratio		-0.0077	0.0072	0.2859
rs10874045	1	T	G	0.00330671	27.3145	0.0815871	0.0156089	1.72332e-07	8235	Pentose acid levels		0.0023	0.0057	0.6912
rs10874876	1	G	A	0.00239849	19.8544	-0.107766	0.0241825	8.33624e-06	8260	1-(1-enyl-palmitoyl)-2-linoleoyl-GPC (p-16:0/18:2) levels		0.001	0.009	0.9115
rs10876469	12	G	T	0.00238001	19.701	0.0746021	0.0168056	9.03275e-06	8260	Alpha-ketoglutarate to succinate ratio		-0.0114	0.006	0.05569
rs10876695	12	A	C	0.00295782	23.0504	-0.227754	0.0474319	1.57325e-06	7772	5alpha-pregnan-3beta,20beta-diol monosulfate (1) levels		0.005	0.0174	0.7749
rs10877079	12	G	A	0.00263575	21.7654	0.0716767	0.0153618	3.07245e-06	8238	3-hydroxy-2-ethylpropionate levels		-0.0021	0.0057	0.7144
rs10877330	12	G	A	0.00248128	20.4319	-0.0946612	0.0209394	6.16314e-06	8216	4-hydroxychlorothalonil levels		-0.0165	0.0075	0.02731
rs10877332	12	A	C	0.00273092	22.4822	-0.0894307	0.0188588	2.11485e-06	8212	Hypotaurine levels		-0.0087	0.007	0.2164
rs10877371	12	T	C	0.00266905	22.0786	0.0856152	0.0182185	2.6099e-06	8252	Dopamine 3-o-sulfate levels		-0.005	0.0067	0.452
rs10877499	12	C	T	0.00254115	20.702	0.085716	0.0188366	5.35153e-06	8128	5-hydroxylysine levels		-0.0045	0.0071	0.5256
rs10878725	12	T	C	0.00346414	22.6438	-0.08303	0.0174459	1.94273e-06	6516	X-25433 levels		-0.0101	0.0057	0.07441
rs10879512	12	T	C	0.00393476	20.4863	-0.101951	0.0225204	5.98099e-06	5188	Dihydroferulic acid sulfate levels		-0.0069	0.0064	0.2834
rs10879558	12	A	G	0.00255323	20.9338	0.0788456	0.0172306	4.7418e-06	8180	X-12026 levels		-0.0021	0.0065	0.7469
rs10880350	12	A	C	0.00301696	20.7106	0.080212	0.017623	5.32489e-06	6846	3b-hydroxy-5-cholenoic acid levels		-0.0037	0.0058	0.5202
rs10880961	12	G	C	0.00281028	20.4827	-0.0770394	0.01702	5.99926e-06	7270	Ceramide (d18:1/14:0, d16:1/16:0) levels		0.0078	0.0056	0.1649
rs10882265	10	A	C	0.00346148	20.0769	0.0976881	0.0217981	7.41188e-06	5782	Hyocholate levels		-0.0159	0.0066	0.01561
rs10883982	10	C	A	0.00246449	20.3625	-0.0787528	0.0174501	6.39098e-06	8244	Kynurenine levels		0.0143	0.0066	0.03043
rs10884110	10	G	A	0.00255914	21.1311	-0.0913236	0.0198641	4.27776e-06	8238	1-palmitoyl-2-arachidonoyl-gpc (16:0/20:4n6) levels		-0.0002	0.007	0.9728
rs10885207	10	T	G	0.00249051	20.6055	-0.069363	0.0152786	5.62902e-06	8255	Isoleucine levels		0.0044	0.0059	0.4508
rs10885230	10	C	T	0.00249533	20.5029	-0.0717044	0.0158338	5.93886e-06	8198	Trans-urocanate levels		0.0059	0.0056	0.2888
rs10886134	10	C	A	0.00240159	19.7983	0.0673851	0.0151425	8.58469e-06	8226	1-methylhistidine levels		-0.007	0.006	0.2423
rs10886244	10	G	A	0.0024194	19.7295	-0.0721556	0.0162427	8.89815e-06	8137	Fructose levels		0.0099	0.0058	0.08613
rs10886683	10	G	T	0.00245509	20.3068	0.0831691	0.0184539	6.57975e-06	8253	X-11308 levels		-0.0001	0.007	0.9888
rs10886941	10	C	T	0.00331684	24.2236	0.11615	0.0235961	8.54704e-07	7281	X-17351 levels		-0.0121	0.0079	0.1241
rs10887866	10	T	G	0.00260116	21.5156	0.127328	0.027447	3.4999e-06	8252	Leucine levels		-0.0111	0.0102	0.2763
rs10888422	1	A	G	0.00294544	24.3864	-0.133532	0.027037	7.857e-07	8257	Linolenate [alpha or gamma; (18:3n3 or 6)] levels		-0.0079	0.0102	0.4371
rs10888422	1	A	G	0.00235939	19.5228	-0.120841	0.0273458	9.91619e-06	8257	Myristoleoylcarnitine C14:1 levels		-0.0079	0.0102	0.4371
rs10888422	1	A	G	0.00255086	21.0421	-0.126213	0.027511	4.48086e-06	8230	Oleate/vaccenate (18:1) levels		-0.0079	0.0102	0.4371
rs10888422	1	A	G	0.00253619	21.0047	-0.121886	0.0265915	4.56944e-06	8263	Palmitoleoylcarnitine (C16:1) levels		-0.0079	0.0102	0.4371
rs10888445	1	T	A	0.00630869	52.0533	0.111273	0.015421	5.36621e-13	8201	Beta-hydroxyisovalerate levels		0.0148	0.0059	0.01146
rs10889340	1	C	A	0.00577565	46.7931	0.109162	0.0159561	7.84256e-12	8057	1-palmitoyl-2-arachidonoyl-GPI (16:0/20:4) levels		0.0053	0.0059	0.3692
rs10889504	1	C	G	0.00317893	20.5057	0.118368	0.0261354	5.92572e-06	6432	1-palmitoleoylglycerol (16:1) levels		0.0012	0.0079	0.8782
rs10889518	1	T	A	0.00279092	23.028	-0.131755	0.0274528	1.59192e-06	8230	1-palmitoyl-2-dihomo-linolenoyl-GPC (16:0/20:3n3 or 6) levels		-0.0007	0.0101	0.9482
rs10891280	11	T	A	0.00249654	20.5679	0.0778102	0.0171549	5.74038e-06	8220	Cysteine to alanine ratio		0.0262	0.0062	2.308e-05
rs10891433	11	T	A	0.00242576	19.6137	-0.0763206	0.0172309	9.45407e-06	8068	Salicylate to caprylate (8:0) ratio		0.006	0.0065	0.362
rs10891638	11	A	G	0.00367825	26.4778	-0.123423	0.0239825	2.6557e-07	7174	X-24949 levels		0.0006	0.0085	0.9404
rs10891855	11	T	C	0.00262256	20.8989	-0.075651	0.0165462	4.82857e-06	7950	1,7-dimethyluric acid levels		-0.0119	0.0058	0.03906
rs10891879	11	T	C	0.00269823	22.1637	0.0719299	0.0152769	2.49648e-06	8194	Pyruvate to N-acetylneuraminate ratio		-0.0004	0.0058	0.9468
rs10891924	11	C	T	0.00269262	19.9414	-0.130334	0.0291824	7.96193e-06	7388	Paraxanthine to 5-acetylamino-6-formylamino-3-methyluracil ratio		-0.0047	0.0103	0.647
rs10892381	11	T	C	0.00438354	19.9977	-0.106846	0.0238876	7.71721e-06	4544	Adenosine 5'-diphosphate (ADP) to glycerate ratio		-0.0004	0.0063	0.9499
rs10892559	11	T	C	0.0029599	24.2838	-0.0726796	0.0147469	8.28829e-07	8182	Tetrahydrocortisol glucuronide levels		0.0085	0.0059	0.1488
rs10892559	11	T	C	0.00252845	20.6135	-0.0727621	0.0160242	5.60505e-06	8134	X-11470 levels		0.0085	0.0059	0.1488
rs10892689	11	G	A	0.00242402	20.0662	-0.061601	0.01375	7.46201e-06	8260	Sphingomyelin (d18:2/21:0, d16:2/23:0) levels		-0.0032	0.0061	0.6029
rs10892986	11	T	G	0.00242638	20.1077	-0.0815086	0.0181748	7.30119e-06	8269	Palmitoyl sphingomyelin (d18:1/16:0) levels		0.0041	0.0066	0.5332
rs10893059	11	C	T	0.00259393	20.8106	0.0813291	0.0178258	5.05656e-06	8004	Methylsuccinoylcarnitine levels		0.0006	0.0067	0.9324
rs10894685	11	T	C	0.00262828	21.0263	-0.0828996	0.0180766	4.51799e-06	7981	Retinol (Vitamin A) to oleoyl-linoleoyl-glycerol (18:1 to 18:2) [2] ratio		-0.0075	0.0065	0.2496
rs10895266	11	G	A	0.00297089	21.5167	0.0775938	0.0167255	3.49683e-06	7223	N-acetylisoleucine levels		0.0104	0.0058	0.0695
rs10895762	11	C	T	0.00238733	19.6923	0.0759087	0.0171037	9.07402e-06	8231	Gamma-tocopherol/beta-tocopherol levels		-0.0011	0.0064	0.8691
rs10896072	11	G	C	0.00280354	19.947	0.123215	0.0275844	7.93809e-06	7097	5-hydroxyhexanoate levels		-0.0159	0.0097	0.1021
rs10896119	11	A	C	0.00310094	21.9016	-0.144109	0.0307887	2.86064e-06	7043	X-17690 levels		0.0128	0.01	0.2036
rs10896190	11	C	T	0.00333206	23.73	-0.0827846	0.0169918	1.10451e-06	7100	Isovalerylglycine levels		-0.0074	0.0057	0.189
rs10896190	11	C	T	0.00418467	31.3615	-0.0925512	0.0165244	2.13253e-08	7465	Isobutyrylglycine levels		-0.0074	0.0057	0.189
rs10896190	11	C	T	0.0031357	19.6566	-0.0799866	0.0180382	9.23796e-06	6251	X-24757 levels		-0.0074	0.0057	0.189
rs10896553	11	G	C	0.00629396	48.7894	-0.165302	0.0236624	2.83164e-12	7705	N-acetyl-aspartyl-glutamate (naag) levels		-0.008	0.0088	0.3654
rs10897211	11	A	G	0.00257846	21.3635	0.0741728	0.0160456	3.789e-06	8266	1-palmitoyl-2-linoleoyl-GPE (16:0/18:2) levels		0.0048	0.0059	0.4162
rs10897320	11	T	C	0.00427013	34.2132	-0.084204	0.014394	4.91811e-09	7980	Androsterone glucuronide levels		0.0012	0.006	0.8412
rs10897407	11	G	A	0.00280406	23.0298	-0.0673378	0.0140301	1.59041e-06	8192	Androstenediol (3alpha, 17alpha) monosulfate (3) levels		0.0033	0.0057	0.5611
rs10897407	11	G	A	0.00248513	20.4313	-0.071576	0.0158331	6.16524e-06	8203	Metabolonic lactone sulfate levels		0.0033	0.0057	0.5611
rs10897407	11	G	A	0.00405042	33.32	-0.0923181	0.0159912	7.7845e-09	8195	X-21467 levels		0.0033	0.0057	0.5611
rs10897526	11	C	T	0.00278367	21.2484	0.0839602	0.0182118	4.02288e-06	7614	Salicylate to taurocholate ratio		0.0014	0.0063	0.8215
rs10897902	11	G	T	0.00240868	19.9172	-0.094601	0.0211948	8.06692e-06	8251	1-stearoyl-2-docosahexaenoyl-GPE (18:0/22:6) levels		0.0075	0.0082	0.3548
rs10898981	11	C	A	0.00275347	22.0499	0.0773381	0.0164678	2.64893e-06	7988	Glucuronate levels		0.0042	0.006	0.4887
rs10899251	11	G	A	0.00426342	19.5972	-0.136239	0.0307687	9.51792e-06	4579	Adenosine 5'-diphosphate (ADP) to phosphoethanolamine ratio		-0.0117	0.0088	0.1853
rs10899251	11	G	A	0.00458836	21.0609	-0.140507	0.0306101	4.42806e-06	4571	Adenosine 5'-diphosphate (ADP) to fructose ratio		-0.0117	0.0088	0.1853
rs10899251	11	G	A	0.00459669	21.127	-0.14093	0.0306542	4.27723e-06	4577	Adenosine 5'-diphosphate (ADP) to glycine ratio		-0.0117	0.0088	0.1853
rs10899251	11	G	A	0.00430233	19.6948	-0.136259	0.0306969	9.04483e-06	4560	Adenosine 5'-diphosphate (ADP) to choline phosphate ratio		-0.0117	0.0088	0.1853
rs10899353	11	T	C	0.00266251	19.7151	-0.133011	0.0299522	8.96369e-06	7387	Cholesterol to benzoate ratio		-0.014	0.0104	0.1756
rs10900054	10	A	C	0.00252815	20.8442	-0.0839601	0.0183877	4.96886e-06	8226	tryptophan to tyrosine ratio		-0.0011	0.0068	0.8686
rs10900223	10	C	T	0.00435479	35.8217	-0.105448	0.0176162	2.15271e-09	8192	Carnitine levels		0.0075	0.0063	0.2329
rs10900423	1	T	G	0.0047455	21.0799	-0.150759	0.0328285	4.38323e-06	4423	Indolebutyrate levels		0.0004	0.0084	0.9617
rs10900463	1	T	C	0.00312884	20.2318	0.0801196	0.0178096	6.83763e-06	6448	2-furoylcarnitine levels		-0.0116	0.006	0.05277
rs10900520	1	G	A	0.00432207	19.8506	0.100187	0.0224817	8.33481e-06	4575	Adenosine 5'-diphosphate (ADP) to glycerol ratio		0.0091	0.0061	0.136
rs10901047	9	C	T	0.00427088	35.0041	0.0958141	0.0161926	3.27591e-09	8163	Gamma-glutamylcitrulline levels		0.0117	0.0059	0.04601
rs10901047	9	C	T	0.00534021	43.7832	0.105952	0.0160104	3.64805e-11	8157	Citrulline levels		0.0117	0.0059	0.04601
rs10901047	9	C	T	0.00644038	53.4192	0.117368	0.0160564	2.67648e-13	8243	Citrulline to dimethylarginine (SDMA + ADMA) ratio		0.0117	0.0059	0.04601
rs10901104	9	T	C	0.00246674	20.3787	-0.0705581	0.0156281	6.33676e-06	8243	Oleoyl ethanolamide levels		-0.0007	0.0058	0.9084
rs10901343	9	A	G	0.0026041	21.5948	-0.0722545	0.0155467	3.35847e-06	8273	1-stearoyl-2-oleoyl-GPE (18:0/18:1) levels		0.0007	0.0057	0.9062
rs10901595	10	T	C	0.00249818	19.9428	-0.0850013	0.0190317	7.95847e-06	7965	Xanthurenate levels		0.0096	0.0072	0.1796
rs10901612	10	T	C	0.00256452	21.2194	0.0723959	0.0157143	4.08479e-06	8255	Ornithine levels		-0.0061	0.0061	0.3188
rs10901664	10	G	C	0.00404016	23.6456	-0.0959114	0.0197206	1.15325e-06	5831	Glucuronide of C12H22O4 (1) levels		0.0054	0.006	0.3626
rs10902695	1	T	C	0.00271598	21.2968	-0.0834655	0.018084	3.9229e-06	7822	Theophylline levels		-0.0226	0.0062	0.0002361
rs10902695	1	T	C	0.00257465	20.5161	-0.080782	0.0178325	5.8968e-06	7950	1,7-dimethyluric acid levels		-0.0226	0.0062	0.0002361
rs10904088	10	G	A	0.00290392	23.7009	0.0725304	0.0148965	1.12193e-06	8140	Sphingomyelin (d18:2/24:2) levels		0.0026	0.0059	0.6546
rs10904140	10	G	T	0.0048532	25.111	-0.109305	0.0218084	5.38579e-07	5151	X-24978 levels		0.0009	0.0066	0.8926
rs10904827	10	G	C	0.00274059	22.6528	0.0906955	0.0190534	1.93536e-06	8245	Threonine levels		-0.0146	0.0071	0.03957
rs10904974	10	A	G	0.00273197	22.2909	0.0787175	0.0166707	2.33634e-06	8139	4-allylcatechol sulfate levels		-0.006	0.0058	0.2993
rs10905278	10	A	G	0.00269384	21.2389	-0.146607	0.0318078	4.04308e-06	7865	2-hydroxysebacate levels		0.0096	0.0131	0.4639
rs10905359	10	A	C	0.00266251	21.8641	0.0733361	0.0156819	2.91833e-06	8192	Arginine to citrulline ratio		-0.0026	0.0058	0.6619
rs10906776	10	G	A	0.00309181	24.805	-0.26784	0.0537714	6.32313e-07	8000	Arachidonate (20:4n6) to caffeine ratio		-0.0158	0.0195	0.4192
rs10908367	1	C	A	0.00328266	20.5875	0.102554	0.0225986	5.67754e-06	6253	2-butenoylglycine levels		-0.0033	0.0073	0.6579
rs10908901	9	T	C	0.00252529	20.9295	-0.466332	0.101921	4.7521e-06	8269	Palmitoyl sphingomyelin (d18:1/16:0) levels		0.0568	0.0335	0.08974
rs10908901	9	T	C	0.00254192	20.9733	-0.46639	0.101827	4.64505e-06	8232	Glycosyl-N-behenoyl-sphingadienine (d18:2/22:0) levels		0.0568	0.0335	0.08974
rs10908901	9	T	C	0.00265095	21.9444	-0.472577	0.100869	2.79856e-06	8258	Cholesterol levels		0.0568	0.0335	0.08974
rs1091031	6	A	G	0.0035275	25.141	-0.0833753	0.0166259	5.30948e-07	7104	Trans 3,4-methyleneheptanoate levels		-0.0083	0.0056	0.1384
rs10910502	1	A	T	0.00288089	20.1898	-0.083623	0.0186079	6.99096e-06	6990	Cytosine levels		0.0041	0.006	0.4874
rs10911514	1	G	T	0.00477034	21.5023	0.100027	0.0215664	3.51609e-06	4488	3-hydroxyisobutyrate to adenosine 5'-diphosphate (ADP) ratio		-0.0336	0.006	2.597e-08
rs10912054	1	T	C	0.00377152	25.8873	-0.115889	0.0227738	3.60541e-07	6840	Dopamine 4-sulfate to dopamine 3-O-sulfate ratio		0.0056	0.0073	0.4421
rs10912697	1	A	G	0.0195153	148.78	-0.203531	0.016684	3.14084e-34	7477	X-25109 levels		-0.0029	0.0061	0.6414
rs10912833	1	G	A	0.00237305	19.5409	-0.0696886	0.0157629	9.82249e-06	8217	X-12101 levels		0.0095	0.0059	0.1118
rs10913276	1	C	T	0.0026832	21.9296	0.137152	0.0292842	2.82028e-06	8153	Glycerol to mannitol to sorbitol ratio		-0.0188	0.0112	0.09371
rs10913299	1	T	G	0.00241652	19.9458	-0.0715422	0.0160171	7.9473e-06	8236	N-palmitoylglycine levels		0.0077	0.0061	0.2071
rs10913299	1	T	G	0.00253542	20.9475	-0.07406	0.0161795	4.70768e-06	8243	Oleoyl ethanolamide levels		0.0077	0.0061	0.2071
rs10914611	1	T	G	0.00245946	19.6527	0.0923494	0.020829	9.26312e-06	7973	Methyl glucopyranoside (alpha + beta) levels		0.0046	0.0072	0.5299
rs10915020	1	A	T	0.00262155	20.4703	-0.124863	0.0275941	6.03949e-06	7790	X-12847 levels		-0.0032	0.01	0.7507
rs10917355	1	A	T	0.00361197	28.2103	0.104975	0.0197618	1.08398e-07	7784	X-11632 levels		0.0144	0.0076	0.05756
rs10918448	1	C	T	0.00260495	21.4712	-0.0847538	0.0182885	3.58181e-06	8223	Octadecanedioate levels		0.0015	0.0068	0.8275
rs10918652	1	G	A	0.00259919	21.5461	-0.131945	0.0284221	3.445e-06	8270	3-hydroxypyridine sulfate levels		0.0043	0.0101	0.6743
rs10918851	1	A	T	0.00248175	20.2318	0.0737737	0.0163995	6.84281e-06	8134	X-11470 levels		-0.0031	0.0061	0.6138
rs10918906	1	G	C	0.00286197	23.656	-0.104645	0.0215127	1.14855e-06	8244	Gamma-glutamylglutamate levels		0.0127	0.0077	0.1003
rs10919477	1	A	C	0.00255374	20.152	-0.135301	0.0301361	7.13375e-06	7873	Caffeine to paraxanthine ratio		-0.0014	0.011	0.9001
rs10920555	1	A	G	0.00270586	19.5106	-0.0777634	0.0176027	9.97609e-06	7193	X-11847 levels		0.0053	0.006	0.3792
rs10923821	1	T	C	0.00267227	22.1134	0.0767595	0.0163212	2.56298e-06	8255	2-hydroxy-4-(methylthio)butanoic acid levels		-0.0011	0.0059	0.853
rs10924103	1	G	A	0.00244871	20.1802	-0.0911645	0.0202913	7.03e-06	8223	N-lactoyl phenylalanine levels		0.0026	0.0076	0.7339
rs10924103	1	G	A	0.00274816	20.3291	-0.0929989	0.0206234	6.50144e-06	7379	X-12117 levels		0.0026	0.0076	0.7339
rs10924445	1	G	A	0.00250577	20.6517	0.0823203	0.0181124	5.49429e-06	8223	Histidine to glutamine ratio		0.0021	0.0067	0.7593
rs10925153	1	G	C	0.00266128	22.0088	-0.0831188	0.0177153	2.70652e-06	8250	Alanine to pyruvate ratio		-0.0158	0.0065	0.01465
rs10927020	1	A	G	0.00323974	19.7486	0.0803366	0.0180748	8.80205e-06	6078	S-adenosylhomocysteine (SAH) to 5-methyluridine (ribothymidine) ratio		0.0023	0.0061	0.7084
rs10927219	1	T	C	0.00279746	23.1354	0.0897829	0.0186639	1.5055e-06	8249	Phenol sulfate levels		-0.0085	0.0067	0.2063
rs10927323	1	T	C	0.00285609	19.6575	-0.17936	0.0404481	9.23581e-06	6865	Benzoate to linoleoyl-arachidonoyl-glycerol (18:2 to 20:4) [2] ratio		-0.0001	0.0127	0.995
rs10927620	1	A	G	0.00236545	19.5138	0.0732387	0.0165774	9.96199e-06	8232	Betaine levels		-0.0107	0.0062	0.08443
rs10928245	2	C	T	0.00278463	23.0792	-0.0903801	0.0188109	1.55008e-06	8267	Gamma-glutamylisoleucine levels		0.0076	0.0069	0.2744
rs10928970	2	C	A	0.00239304	19.742	0.19416	0.043693	8.84118e-06	8232	Betaine levels		-0.0112	0.0186	0.5482
rs10929472	2	A	G	0.00253819	20.4869	0.081388	0.0179791	5.98794e-06	8053	X-24241 levels		-0.0019	0.0065	0.7655
rs10931943	2	A	G	0.00239626	19.7902	-0.0682763	0.0153459	8.62122e-06	8241	Histidine to pyruvate ratio		0.0284	0.0055	2.356e-07
rs10932134	2	A	G	0.00303915	20.9914	-0.0841805	0.0183708	4.59888e-06	6888	Dopamine 4-sulfate levels		-0.0105	0.0063	0.09695
rs10932472	2	G	A	0.00240633	19.9098	-0.127885	0.0286572	8.09789e-06	8256	Sphingomyelin (d18:1/19:0, d19:1/18:0) levels		-0.0002	0.0106	0.9842
rs10932778	2	G	A	0.00263045	20.5742	-0.136798	0.0301552	5.72082e-06	7803	Sucrose levels		0.0004	0.0105	0.9685
rs10933724	3	C	G	0.00236976	19.6682	-0.0977864	0.0220467	9.18925e-06	8282	10-heptadecenoate (17:1n7) levels		-0.0101	0.0088	0.2536
rs10933724	3	C	G	0.00236126	19.5762	-0.0994097	0.0224653	9.6426e-06	8273	Dihomo-linolenate (20:3n3 or n6) levels		-0.0101	0.0088	0.2536
rs10933724	3	C	G	0.00248589	20.6544	-0.0981136	0.0215859	5.4866e-06	8290	Palmitoleate (16:1n7) levels		-0.0101	0.0088	0.2536
rs10933724	3	C	G	0.00254366	21.0922	-0.102078	0.0222238	4.36555e-06	8273	Pentadecanoate (15:0) levels		-0.0101	0.0088	0.2536
rs1093377	2	A	G	0.0023966	19.7858	-0.123564	0.0277755	8.63942e-06	8238	2-aminoheptanoate levels		-0.0116	0.0104	0.2672
rs10933869	3	T	C	0.00410961	28.5311	-0.132921	0.0248812	9.18068e-08	6916	X-21733 levels		-0.0121	0.0088	0.172
rs10934968	3	A	G	0.00270996	20.4615	-0.111361	0.0246154	6.06697e-06	7532	3-hydroxyoleoylcarnitine levels		0.0087	0.0089	0.3303
rs10937658	4	A	G	0.0028747	19.6159	0.0867193	0.0195771	9.43973e-06	6806	1-stearoyl-GPG (18:0) levels		-0.0136	0.0063	0.03205
rs10937732	4	C	T	0.00287732	20.3494	0.0807608	0.0179004	6.43174e-06	7054	N-acetylhistidine levels		0.006	0.0061	0.323
rs10937929	4	G	A	0.00320699	24.8441	-0.0801034	0.0160688	6.19578e-07	7724	X-13729 levels		-0.0071	0.006	0.2385
rs10938827	4	T	C	0.00261742	21.6084	0.0912818	0.0196345	3.33457e-06	8236	N-palmitoylglycine levels		0.0002	0.0071	0.9798
rs10939471	4	A	C	0.00262571	21.627	-0.16319	0.0350867	3.30241e-06	8217	Gamma-glutamylglutamine levels		-0.0041	0.0134	0.7585
rs10939663	4	G	T	0.00238965	19.8073	0.0765363	0.017195	8.54416e-06	8271	X-18913 levels		0.0037	0.0062	0.5506
rs10941950	5	A	G	0.00247931	20.5101	0.0684268	0.0151074	5.91682e-06	8254	Uridine to pseudouridine ratio		-0.0097	0.0059	0.1027
rs10943075	6	G	A	0.0023831	19.7028	-0.0949375	0.0213856	9.02438e-06	8250	Gamma-glutamyl-alpha-lysine levels		-0.0105	0.0075	0.1575
rs10945294	6	A	C	0.00278139	22.7873	0.0868139	0.018184	1.80429e-06	8172	Ethylmalonate levels		-0.0014	0.0066	0.83
rs10945808	6	T	C	0.00295659	21.0452	-0.130904	0.0285309	4.47212e-06	7099	Tartarate levels		0.0074	0.0096	0.441
rs10947251	6	A	G	0.00272578	22.1993	0.164097	0.0348239	2.45054e-06	8124	Sphingomyelin (d18:1/20:2, d18:2/20:1, d16:1/22:2) levels		0.0007	0.0127	0.9572
rs10947493	6	C	T	0.00298068	23.3068	0.12301	0.0254767	1.37675e-06	7798	X-11483 levels		0.0079	0.0086	0.3578
rs10948067	6	G	A	0.00246146	20.1622	0.0724808	0.0161399	7.09608e-06	8173	Glucose to N-palmitoyl-sphingosine (d18:1 to 16:0) ratio		-0.0013	0.0059	0.8215
rs10948077	6	C	A	0.00498613	41.3016	0.0974923	0.0151682	1.29779e-10	8244	Gamma-glutamylglutamate levels		-0.0101	0.0056	0.07308
rs10948097	6	A	G	0.00295635	21.6839	-0.12668	0.0272007	3.20477e-06	7315	O-cresol sulfate levels		-0.0145	0.0092	0.1156
rs10950370	7	A	G	0.00332339	21.0172	0.115364	0.0251602	4.53581e-06	6305	Gamma-CEHC glucuronide levels		-0.0017	0.008	0.8274
rs10950500	7	A	T	0.00407483	19.9338	0.0943644	0.0211312	7.98306e-06	4874	X-21845 levels		0	0.006	0.9936
rs10950862	7	G	T	0.00308548	21.1081	-0.0826738	0.017992	4.32706e-06	6822	Xylose levels		-0.002	0.0059	0.7343
rs10951036	7	A	G	0.0026175	21.5093	0.0717826	0.0154758	3.51168e-06	8198	X-18886 levels		0	0.0058	0.9988
rs10951833	7	T	C	0.00328966	26.8332	-0.107548	0.0207593	2.2102e-07	8132	21-hydroxypregnenolone disulfate levels		0.0062	0.0081	0.4384
rs10951948	7	T	C	0.00262565	21.6423	0.0719548	0.0154652	3.27608e-06	8223	Sarcosine levels		-0.0096	0.0057	0.08865
rs10952288	7	G	A	0.00397279	23.3854	0.0890111	0.0184034	1.32035e-06	5865	Succinimide levels		-0.0085	0.0056	0.1283
rs10952376	7	A	C	0.00326594	25.3645	0.0897406	0.0178164	4.72942e-07	7743	Taurocholic acid levels		-0.0039	0.0067	0.5595
rs10952376	7	A	C	0.00297985	20.2488	-0.086056	0.0191213	6.77867e-06	6777	Spermidine to taurocholate ratio		-0.0039	0.0067	0.5595
rs10952376	7	A	C	0.00286673	21.9159	-0.084425	0.0180316	2.84007e-06	7625	Choline to taurocholate ratio		-0.0039	0.0067	0.5595
rs10952495	7	G	A	0.00327355	22.5993	0.126324	0.026569	1.98861e-06	6883	Acetoacetate levels		-0.0171	0.0091	0.0603
rs10952495	7	G	A	0.00297114	20.2312	-0.119778	0.0266258	6.84144e-06	6791	Phosphate to acetoacetate ratio		-0.0171	0.0091	0.0603
rs10953714	7	T	C	0.0024334	20.1124	-0.0704382	0.0157045	7.28382e-06	8247	5-oxoproline levels		-0.0008	0.0057	0.8933
rs10954830	8	A	C	0.0033319	19.5702	-0.0900246	0.0203465	9.66288e-06	5856	X-17328 levels		-0.0108	0.0061	0.07958
rs10956699	8	A	G	0.00244882	20.1296	-0.0710285	0.0158293	7.21765e-06	8202	Mannose to fructose ratio		0.0015	0.0056	0.7856
rs10956962	8	C	A	0.00298214	22.8756	0.0783614	0.0163817	1.72302e-06	7650	Carotene diol (3) levels		0.0105	0.0056	0.06213
rs10957053	8	T	C	0.00260446	21.2322	-0.0920437	0.019973	4.05787e-06	8133	Stearoylcarnitine levels		-0.003	0.0072	0.6752
rs10957053	8	T	C	0.00241662	20.0314	-0.0901487	0.0201396	7.59862e-06	8271	1-palmitoyl-2-stearoyl-gpc (16:0/18:0) levels		-0.003	0.0072	0.6752
rs10957056	8	C	A	0.00253657	19.8356	0.087937	0.0197421	8.41709e-06	7802	N-acetylglutamate levels		-0.002	0.007	0.7769
rs10957534	8	G	C	0.0029536	21.714	-0.0785107	0.0168461	3.15487e-06	7332	Ferulic acid 4-sulfate levels		-0.0038	0.0059	0.5199
rs10957657	8	T	A	0.00245785	19.8861	-0.0697517	0.0156396	8.19837e-06	8073	3-hydroxy-3-methylglutarate levels		0.0022	0.0059	0.7079
rs10957706	8	A	G	0.00291921	22.9067	0.0857544	0.0179151	1.69536e-06	7826	Gamma-glutamyl-2-aminobutyrate levels		0.0001	0.0062	0.9849
rs10959114	9	C	A	0.00249836	20.3675	-0.133008	0.0294683	6.37406e-06	8134	X-11470 levels		-0.0004	0.0123	0.9751
rs10960835	9	T	C	0.00303078	24.779	0.0761903	0.015304	6.4092e-07	8153	Glycerol to mannitol to sorbitol ratio		0.0038	0.0057	0.5036
rs10960835	9	T	C	0.00240007	19.6654	0.0629963	0.014204	9.20237e-06	8176	Glycerol to sulfate ratio		0.0038	0.0057	0.5036
rs10960927	9	C	T	0.00240282	19.8566	0.157515	0.0353441	8.32674e-06	8246	Sphingosine 1-phosphate levels		0.0355	0.014	0.0109
rs10961107	9	T	C	0.00289951	23.8218	0.176916	0.0362432	1.05363e-06	8194	1-methylnicotinamide levels		0.0213	0.0133	0.1105
rs10961496	9	C	G	0.00271673	22.3869	0.122098	0.0258023	2.22241e-06	8220	Gamma-glutamylhistidine levels		-0.0181	0.0091	0.04776
rs10961983	9	T	C	0.00384956	22.29	0.277319	0.0587285	2.33483e-06	5770	X-12731 levels		0.0019	0.0197	0.9222
rs10962477	9	T	C	0.00276805	19.5745	-0.0815068	0.0184199	9.64679e-06	7054	N-acetylhistidine levels		-0.0065	0.0066	0.3221
rs10962813	9	G	T	0.00267676	19.5176	-0.10302	0.0233157	9.93882e-06	7274	Glycosyl-N-tricosanoyl-sphingadienine (d18:2/23:0) levels		0.0067	0.0079	0.3951
rs10963516	9	A	G	0.00285002	21.7992	0.09166	0.0196292	3.01811e-06	7629	X-11850 levels		-0.0007	0.007	0.9246
rs10963703	9	A	G	0.00276621	20.3769	0.0752866	0.0166759	6.34075e-06	7348	Spermidine levels		-0.0103	0.006	0.08643
rs10964085	9	T	A	0.00332557	24.8248	-0.121619	0.0244062	6.25691e-07	7442	X-12410 levels		-0.0046	0.0087	0.5955
rs10964545	9	C	T	0.00296348	23.2492	-0.288461	0.0598174	1.41867e-06	7824	Cinnamoylglycine levels		0.005	0.0222	0.8212
rs10964588	9	G	T	0.00261621	21.4357	0.0815027	0.0176015	3.649e-06	8174	Epiandrosterone sulfate levels		0.0087	0.007	0.2118
rs10964665	9	G	A	0.00336586	25.2245	0.0802772	0.0159817	5.08499e-07	7471	X-12544 levels		-0.0061	0.0056	0.275
rs10965244	9	T	A	0.00281194	21.1941	0.0909597	0.0197553	4.13827e-06	7518	Galactonate levels		0.0008	0.0067	0.9093
rs10965280	9	G	A	0.00261045	21.4251	-0.0841169	0.0181706	3.66946e-06	8188	Adenosine 5'-monophosphate (AMP) to asparagine ratio		0.0049	0.0064	0.4463
rs10965965	9	T	C	0.00259344	21.4853	-0.14957	0.0322642	3.55573e-06	8265	lactosyl-n-nervonoyl-sphingosine (d18:1/24:1) levels		0.0006	0.0118	0.9593
rs10966648	9	T	C	0.00331537	27.5659	-0.0937684	0.0178574	1.51321e-07	8289	3-methylhistidine levels		0.0042	0.0064	0.5176
rs10967004	9	G	A	0.00426314	20.1054	-0.212289	0.0473346	7.29655e-06	4698	Catechol glucuronide levels		-0.012	0.0139	0.3857
rs10967756	9	C	T	0.00241643	19.9039	-0.218369	0.0489406	8.12321e-06	8219	5,6-dihydrothymine levels		-0.0202	0.0202	0.317
rs10967866	9	A	G	0.00277234	22.8631	0.0758339	0.0158578	1.73461e-06	8226	Laurate (12:0) levels		0.0009	0.0061	0.8869
rs10969105	9	C	G	0.0030337	19.7638	0.0871451	0.0195993	8.73449e-06	6497	Pristanate levels		0.0005	0.0063	0.9425
rs10969273	9	A	G	0.00262975	21.5154	-0.0792839	0.0170906	3.50061e-06	8162	Arachidonate (20:4n6) to linoleate (18:2n6) ratio		-0.0102	0.0061	0.09539
rs10969279	9	T	C	0.00304656	25.2139	0.0776696	0.015466	5.11494e-07	8253	1-stearoyl-2-arachidonoyl-gpc (18:0/20:4) levels		0.0031	0.0057	0.5791
rs10970571	9	G	A	0.00274297	20.3153	0.0799469	0.017735	6.5485e-06	7388	Paraxanthine to 5-acetylamino-6-formylamino-3-methyluracil ratio		0.0094	0.0062	0.1287
rs10970878	9	G	A	0.00267352	21.3678	0.129338	0.0279764	3.78026e-06	7973	Methyl glucopyranoside (alpha + beta) levels		-0.0105	0.0099	0.2877
rs10970887	9	G	A	0.00239028	19.7431	-0.0696926	0.0156829	8.83601e-06	8242	X-14056 levels		-0.0012	0.0063	0.854
rs10970972	9	T	C	0.00346543	20.0686	0.0864477	0.0192939	7.44441e-06	5773	3-(3-hydroxyphenyl)propionate sulfate levels		0.0001	0.0058	0.9885
rs10971934	9	T	C	0.00268619	22.1023	0.0977751	0.0207949	2.57776e-06	8208	N-palmitoyl-sphinganine (d18:0/16:0) levels		0.0208	0.0075	0.005671
rs10973520	9	C	T	0.0028981	23.8887	-0.0749963	0.0153423	1.01768e-06	8221	Gamma-glutamyltyrosine levels		0.0059	0.0056	0.2865
rs10973579	9	A	G	0.00240212	19.9302	-0.183236	0.0410395	8.01139e-06	8279	Margarate (17:0) levels		0.0003	0.0158	0.9823
rs10974156	9	T	C	0.00298875	19.614	-0.24605	0.0555487	9.44736e-06	6545	Trans-2-hexenoylglycine levels		-0.0118	0.0205	0.5655
rs10974264	9	T	C	0.00256165	19.7831	-0.316021	0.0710416	8.65142e-06	7705	X-12193 levels		0.0052	0.0344	0.8793
rs10974471	9	T	G	0.00243186	19.9411	0.0941479	0.0210806	7.96608e-06	8182	Androsterone sulfate levels		-0.0017	0.0083	0.8327
rs10975083	9	G	A	0.00248816	20.5062	-0.0791136	0.0174685	5.92832e-06	8223	Phytanate levels		0.0049	0.0062	0.4255
rs10975877	9	T	C	0.00274821	22.6415	0.0750268	0.0157656	1.94647e-06	8218	N-acetylvaline levels		-0.0029	0.006	0.6325
rs10977114	9	G	A	0.00252292	20.973	0.0708306	0.0154646	4.64561e-06	8294	Citrulline to phosphate ratio		0.0015	0.0057	0.7953
rs10977491	9	T	A	0.00280596	22.3702	0.122794	0.025959	2.24161e-06	7952	Caffeine to theobromine ratio		-0.0099	0.0091	0.2809
rs10977617	9	C	T	0.00281575	23.2221	-0.178192	0.036973	1.43902e-06	8226	Phosphate to tyrosine ratio		-0.0014	0.0139	0.9211
rs10978403	9	A	G	0.00254276	20.9955	-0.101935	0.0222437	4.59135e-06	8238	Urea levels		-0.0159	0.0081	0.05134
rs10979829	9	A	T	0.00285624	23.6257	-0.0892107	0.0183515	1.1667e-06	8250	Lignoceroyl sphingomyelin (d18:1/24:0) levels		-0.0065	0.007	0.355
rs10980089	9	G	A	0.00238284	19.6934	0.0923435	0.0208062	9.06844e-06	8247	N1-methyladenosine levels		-0.0049	0.0082	0.5528
rs10980156	9	T	A	0.00312896	23.5911	-0.269296	0.0554368	1.18748e-06	7518	Histidine betaine (hercynine) levels		0.0197	0.0229	0.3891
rs10980539	9	A	G	0.00243171	20.1495	0.0952356	0.0212136	7.14372e-06	8268	Tetradecanedioate (C14-DC) levels		-0.0029	0.008	0.7167
rs10980640	9	A	G	0.00314047	20.5089	-0.133904	0.0295635	5.91551e-06	6512	Glucuronide of piperine metabolite C17H21NO3 (3) levels		0.0082	0.0096	0.3905
rs10981801	9	A	C	0.00272343	21.268	-0.0926452	0.0200865	3.98194e-06	7790	X-12847 levels		-0.0077	0.0069	0.265
rs10982103	9	G	C	0.00281937	23.1192	-0.252349	0.0524762	1.51813e-06	8179	Gamma-glutamylvaline levels		-0.0261	0.0263	0.3215
rs10982253	9	A	C	0.00271643	20.8455	-0.0741884	0.016247	4.96436e-06	7655	Cholesterol to linoleoyl-arachidonoyl-glycerol (18:2 to 20:4) [2] ratio		-0.0124	0.0056	0.02511
rs10983535	9	T	C	0.00256469	21.1154	0.0718553	0.0156353	4.31276e-06	8214	X-23665 levels		-0.0013	0.006	0.8234
rs10984356	9	G	A	0.00237081	19.6294	-0.144742	0.0326654	9.37703e-06	8262	Acetylcarnitine levels		-0.0208	0.012	0.08304
rs10984399	9	A	G	0.00280287	23.2252	0.10388	0.0215526	1.43685e-06	8265	N6,N6-dimethyllysine levels		-0.0047	0.0076	0.5414
rs10984496	9	T	C	0.00268144	21.2484	-0.131576	0.0285403	4.02324e-06	7905	Pregnanediol-3-glucuronide levels		0.0039	0.0097	0.687
rs10984525	9	T	G	0.00235431	19.509	-0.0684247	0.0154897	9.98764e-06	8269	2,6-dihydroxybenzoic acid levels		-0.0026	0.0058	0.6507
rs10984641	9	C	G	0.00245634	20.3418	0.123756	0.0274359	6.46053e-06	8263	X-24970 levels		-0.0197	0.0109	0.06991
rs10986661	9	A	C	0.00370261	19.6893	-0.172221	0.0388051	9.07558e-06	5300	Campesterol levels		-0.0008	0.011	0.9419
rs10987640	9	A	T	0.00242633	20.0173	-0.0808884	0.0180772	7.65507e-06	8232	X-21736 levels		-0.0033	0.0069	0.6326
rs10988130	9	G	A	0.0210992	169.112	-0.232885	0.017906	1.13233e-38	7848	3-indoleglyoxylic acid levels		-0.0067	0.0066	0.3104
rs10988252	9	T	C	0.0040698	27.8899	-0.116202	0.0220002	1.27865e-07	6827	X-21442 levels		-0.0018	0.0075	0.8142
rs10989500	9	G	A	0.00253584	20.7832	-0.112882	0.024758	5.12995e-06	8177	Adenosine 5'-monophosphate (AMP) to cysteine ratio		-0.0046	0.009	0.6126
rs10990704	9	G	A	0.00266031	21.8034	0.0834212	0.0178633	3.01227e-06	8176	N6-carbamoylthreonyladenosine levels		0.0085	0.0077	0.2716
rs10991467	9	T	G	0.00297098	20.5191	-0.102374	0.0225968	5.88568e-06	6888	Dopamine 4-sulfate levels		-0.0025	0.0075	0.7354
rs10991467	9	T	G	0.00262633	21.7243	-0.0954759	0.0204818	3.13906e-06	8252	Dopamine 3-o-sulfate levels		-0.0025	0.0075	0.7354
rs10992628	9	T	C	0.00283222	23.5543	-0.0935635	0.0192761	1.21081e-06	8295	Ornithine to phosphate ratio		-0.0105	0.0075	0.1629
rs10993232	9	G	C	0.00461352	22.2522	-0.096417	0.0204351	2.37928e-06	4803	5-hydroxymethyl-2-furoylcarnitine levels		0.0023	0.0058	0.697
rs10993510	9	G	A	0.00327037	20.2149	0.101885	0.0226571	6.89756e-06	6163	5-hydroxyindole sulfate levels		0.0064	0.0072	0.3758
rs10993723	9	C	T	0.00366915	20.5272	0.162585	0.0358788	5.85645e-06	5576	4-methylhexanoylglutamine levels		0.0005	0.0106	0.9597
rs10993728	9	A	G	0.00242058	19.9649	0.103338	0.0231246	7.86761e-06	8230	Oleate/vaccenate (18:1) levels		0.0046	0.0083	0.5767
rs10993728	9	A	G	0.00236744	19.6181	0.102931	0.0232362	9.43437e-06	8269	Palmitate (16:0) levels		0.0046	0.0083	0.5767
rs10993729	9	T	A	0.00256593	21.2877	0.108417	0.0234953	3.94194e-06	8277	Eicosenoate (20:1) levels		0.0033	0.0084	0.6957
rs10993942	9	T	C	0.0026585	21.266	0.269132	0.0583536	3.9862e-06	7980	Androsterone glucuronide levels		0.0201	0.0337	0.5504
rs10994144	10	C	T	0.00277664	21.3867	-0.0900176	0.0194625	3.74279e-06	7683	Cytidine to N-acetylneuraminate ratio		-0.0135	0.007	0.0553
rs10998719	10	A	G	0.00317368	26.3299	-0.122533	0.0238768	2.86879e-07	8272	Caprate (10:0) levels		-0.0091	0.0089	0.3088
rs10998852	10	T	C	0.00342381	19.8576	0.10524	0.0236125	8.31239e-06	5782	Hyocholate levels		0.0124	0.0071	0.08261
rs10999000	10	G	C	0.00263139	20.6951	-0.0728103	0.0160031	5.37062e-06	7846	Phosphate to 2'-deoxyuridine ratio		-0.0089	0.0062	0.1544
rs10999095	10	A	G	0.00242485	20.0026	0.077068	0.0172297	7.71428e-06	8231	Gamma-glutamylthreonine levels		-0.0079	0.0063	0.2136
rs10999397	10	C	A	0.00273585	21.1842	-0.0740084	0.0160775	4.16017e-06	7724	X-13729 levels		0.0018	0.0057	0.7562
rs10999673	10	T	C	0.00292269	20.8148	0.0968217	0.021219	5.04331e-06	7103	5alpha-androstan-3beta,17alpha-diol disulfate levels		-0.001	0.0069	0.888
rs10999904	10	A	G	0.00332086	27.3417	-0.134401	0.0257002	1.69892e-07	8208	Indoleacetate levels		0.0048	0.0093	0.6041
rs10999904	10	A	G	0.00252527	20.8634	-0.119035	0.0260573	4.91885e-06	8243	Isobutyrylcarnitine (c4) levels		0.0048	0.0093	0.6041
rs11002577	10	T	C	0.00302291	23.9625	0.078466	0.0160273	9.79205e-07	7905	Dimethyl sulfone levels		0.0097	0.0058	0.09195
rs11002991	10	C	T	0.00478798	22.1114	0.169111	0.0359558	2.5598e-06	4598	Inosine 5'-monophosphate (IMP) to urate ratio		0.0046	0.0094	0.6249
rs11003293	10	A	G	0.00251378	19.7552	-0.112167	0.025233	8.77858e-06	7841	N-acetyltyrosine levels		0.0068	0.0085	0.4259
rs11004609	10	T	C	0.00329009	23.6348	0.274913	0.0565404	1.16062e-06	7162	Benzoate to oleoyl-linoleoyl-glycerol (18:1 to 18:2) [2] ratio		-0.036	0.0214	0.09243
rs11004786	10	C	T	0.00331813	27.5756	0.0844628	0.0160824	1.50569e-07	8285	Methyl-4-hydroxybenzoate sulfate levels		-0.006	0.0061	0.3244
rs11004798	10	C	T	0.00318579	20.0324	0.255947	0.0571761	7.58908e-06	6270	X-13007 levels		-0.0184	0.0191	0.3372
rs11004887	10	C	A	0.00301186	22.0077	-0.130423	0.0277976	2.70693e-06	7287	Taurodeoxycholate levels		0.0069	0.0092	0.4514
rs11005196	10	T	G	0.00241516	19.9636	-0.19814	0.0443404	7.87243e-06	8248	5-dodecenoate (12:1n7) levels		-0.0682	0.0173	8.332e-05
rs11005196	10	T	G	0.00271769	20.362	-0.214028	0.0474245	6.39108e-06	7474	9-hydroxystearate levels		-0.0682	0.0173	8.332e-05
rs11005466	10	C	T	0.00291026	23.3062	-0.311749	0.0645676	1.37736e-06	7987	X-24295 levels		-0.0019	0.0246	0.9379
rs11006485	10	C	G	0.00277564	22.9739	0.362084	0.0755335	1.63749e-06	8256	Sphingomyelin (d18:1/19:0, d19:1/18:0) levels		-0.0402	0.0295	0.1733
rs11006706	10	A	G	0.00277609	19.5702	0.116729	0.0263827	9.66904e-06	7032	Methyl indole-3-acetate levels		-0.0275	0.0087	0.001669
rs11007060	10	A	T	0.00471806	20.9574	-0.103327	0.0225656	4.67308e-06	4423	Indolebutyrate levels		0.0095	0.0058	0.1024
rs11007224	10	A	C	0.00251989	20.2858	0.0713348	0.0158362	6.65197e-06	8032	6-oxopiperidine-2-carboxylate levels		-0.0058	0.0056	0.3031
rs11007851	10	T	C	0.0028457	21.7119	-0.0754768	0.016196	3.15894e-06	7610	Cortisol to taurocholate ratio		0.0075	0.0058	0.1912
rs11008012	10	G	A	0.00308552	23.8258	-0.0784545	0.0160708	1.05123e-06	7700	X-21470 levels		0.0044	0.0056	0.4378
rs11008522	10	G	C	0.00539579	28.7908	-0.845258	0.1575	8.01779e-08	5309	Glycosyl ceramide (d18:1/23:1, d17:1/24:1) levels		-0.0375	0.047	0.4247
rs11010624	10	G	A	0.00254571	20.9741	-0.248841	0.0543285	4.64292e-06	8220	Tyrosine to pyruvate ratio		0.0181	0.0209	0.3861
rs11010631	10	T	C	0.00261668	21.5524	-0.23432	0.0504671	3.43339e-06	8217	N-acetylserine levels		0.0136	0.0208	0.5129
rs11010668	10	A	T	0.00319056	21.5572	0.265401	0.0571534	3.42275e-06	6737	N-stearoyl-sphinganine (d18:0/18:0) levels		0.0049	0.0205	0.8109
rs11011771	10	A	T	0.00283231	23.1517	0.0903945	0.0187844	1.49267e-06	8153	Glycerol to mannitol to sorbitol ratio		-0.0086	0.0068	0.2016
rs11012548	10	T	G	0.00263981	20.5233	-0.105581	0.0233027	5.87416e-06	7756	Caffeine to theophylline ratio		0.0143	0.0082	0.08353
rs11012699	10	A	G	0.00287755	23.6179	-0.476357	0.0980075	1.17143e-06	8186	Taurine to cysteine ratio		-0.0075	0.0488	0.8778
rs11013146	10	C	T	0.00264627	21.8498	-0.0799804	0.0171083	2.94048e-06	8237	Gamma-glutamylmethionine levels		-0.0116	0.0062	0.06179
rs11015257	10	A	T	0.00333058	21.4972	-0.15689	0.0338327	3.53118e-06	6435	X-12812 levels		0.0167	0.0106	0.1172
rs11016590	10	C	T	0.00314635	20.3801	-0.096194	0.0213048	6.32782e-06	6459	X-17346 levels		0.002	0.007	0.7699
rs11016783	10	T	C	0.00254846	20.9252	-0.0851749	0.0186176	4.7629e-06	8192	Arginine to citrulline ratio		0.0036	0.0072	0.6173
rs11017340	10	G	A	0.00236018	19.5199	0.225302	0.0509886	9.93048e-06	8253	Glutamine levels		0.0008	0.0176	0.9622
rs11017446	10	T	C	0.00307637	25.3566	0.153618	0.0305031	4.7496e-07	8219	N,N-dimethylalanine levels		-0.0106	0.0111	0.3404
rs11018118	10	A	G	0.00277721	22.934	0.122806	0.0256405	1.67162e-06	8237	3-hydroxydecanoylcarnitine levels		0.0139	0.0095	0.1429
rs11018151	10	G	A	0.00239546	19.7884	0.106589	0.0239582	8.62953e-06	8243	Citrulline to dimethylarginine (SDMA + ADMA) ratio		-0.0093	0.0087	0.2856
rs11018320	10	G	C	0.00266384	20.0215	0.090676	0.0202622	7.63675e-06	7498	Serotonin levels		0.0055	0.0068	0.4145
rs11018367	10	C	G	0.0033739	23.9003	0.115479	0.0236178	1.01104e-06	7062	3-ethylcatechol sulfate (1) levels		-0.0031	0.008	0.6968
rs11018581	11	T	C	0.00422946	25.0385	0.127727	0.0255214	5.59486e-07	5897	2-methoxyresorcinol sulfate levels		-0.0007	0.0078	0.9266
rs11019578	11	G	A	0.00255061	20.4366	0.0727356	0.0160875	6.14737e-06	7994	X-25419 levels		-0.0069	0.0061	0.2543
rs11022020	11	T	C	0.00278841	21.5392	-0.0989095	0.0213092	3.45677e-06	7705	Sulfate of piperine metabolite C16H19NO3 (3) levels		0.0006	0.0073	0.9332
rs11022020	11	T	C	0.0030817	24.5691	-0.103614	0.0209011	7.14582e-07	7950	Sulfate of piperine metabolite C16H19NO3 (2) levels		0.0006	0.0073	0.9332
rs11022902	11	C	T	0.00302459	20.9208	0.155543	0.0340015	4.77106e-06	6898	5-(galactosylhydroxy)-L-lysine levels		-0.0089	0.0128	0.4878
rs11022949	11	A	C	0.00260042	20.5891	-0.204605	0.0450861	5.67636e-06	7899	5-dodecenoylcarnitine (C12:1) levels		-0.0003	0.0168	0.9859
rs11022982	11	C	T	0.00242231	19.9694	-0.201599	0.0451079	7.84911e-06	8226	Octanoylcarnitine (c8) levels		-0.0014	0.0167	0.935
rs11023511	11	T	C	0.00502711	22.0391	0.118793	0.0252985	2.65764e-06	4364	X-24565 levels		0.0023	0.0069	0.7436
rs11024279	11	T	C	0.00304715	21.4869	0.316259	0.0682172	3.55099e-06	7032	Methyl indole-3-acetate levels		0.0812	0.0244	0.0008556
rs11024617	11	A	G	0.0029337	24.2801	0.0849202	0.0172319	8.30432e-07	8254	Sphingomyelin (d18:1/14:0, d16:1/16:0) levels		-0.0027	0.0066	0.6851
rs11024617	11	A	G	0.00258321	21.39	0.0802144	0.0173418	3.7373e-06	8261	Sphingomyelin (d17:1/16:0, d18:1/15:0, d16:1/17:0) levels		-0.0027	0.0066	0.6851
rs11024617	11	A	G	0.00300027	24.8628	0.07842	0.0157253	6.13618e-07	8264	Sphingomyelin (d17:2/16:0, d18:2/15:0) levels		-0.0027	0.0066	0.6851
rs1102568	6	A	C	0.00260175	21.3743	0.399613	0.0864252	3.76773e-06	8196	Carotene diol (2) levels		-0.0022	0.0434	0.96
rs1102568	6	A	C	0.00321553	26.6266	0.44229	0.0857031	2.45997e-07	8256	Carotene diol (1) levels		-0.0022	0.0434	0.96
rs11028188	11	C	A	0.00276586	20.158	-0.099837	0.0222335	7.10931e-06	7270	Ceramide (d18:1/14:0, d16:1/16:0) levels		0.0027	0.0085	0.7471
rs11028610	11	T	G	0.0025903	21.3683	-0.0820383	0.0177451	3.77969e-06	8230	Sulfate levels		-0.0006	0.0067	0.9237
rs11028699	11	G	C	0.0023747	19.5403	0.162671	0.0367952	9.82479e-06	8211	Phosphate to sulfate ratio		0.002	0.0146	0.8909
rs11029619	11	C	T	0.00338198	21.226	-0.211962	0.0459996	4.06741e-06	6257	Flavin adenine dinucleotide (FAD) levels		-0.0013	0.015	0.9304
rs11029652	11	G	A	0.00264625	21.8178	-0.0693329	0.0148416	2.98994e-06	8225	2,3-dihydroxy-5-methylthio-4-pentenoate (dmtpa) levels		-0.0014	0.006	0.8194
rs11029694	11	C	T	0.00318228	26.3728	-0.0934959	0.0182038	2.8055e-07	8263	Citraconate/glutaconate levels		-0.0112	0.0065	0.0831
rs11030081	11	T	G	0.0025912	21.4381	-0.209112	0.0451578	3.64462e-06	8254	Glucose to mannitol to sorbitol ratio		-0.0013	0.0173	0.9389
rs11032244	11	C	T	0.00258587	19.8876	-0.114039	0.0255685	8.19114e-06	7673	2-naphthol sulfate levels		0.0096	0.01	0.3381
rs11032438	11	G	A	0.00249243	20.0592	-0.113822	0.0254106	7.48889e-06	8030	X-21441 levels		0.0036	0.01	0.7195
rs11032447	11	G	A	0.00481217	32.2572	0.0969354	0.0170649	1.3437e-08	6673	X-23641 levels		0.0107	0.0059	0.07175
rs11032732	11	T	C	0.00237288	19.6347	-0.0876286	0.0197734	9.35179e-06	8257	Myristoleoylcarnitine C14:1 levels		-0.0078	0.0082	0.3435
rs11032948	11	T	C	0.00317113	24.9344	0.0933967	0.0187015	5.91196e-07	7840	Paraxanthine levels		-0.0202	0.0069	0.003481
rs11033752	11	T	C	0.00238069	19.5921	-0.0907355	0.0204967	9.56226e-06	8212	1-linoleoylglycerol (18:2) levels		-0.0043	0.0072	0.5457
rs11034323	11	T	C	0.00293642	23.4987	-0.098511	0.0203193	1.24616e-06	7981	Cholesterol to oleoyl-linoleoyl-glycerol (18:1 to 18:2) [2] ratio		-0.0074	0.0072	0.3089
rs11036860	11	G	A	0.00258496	21.4201	-0.259724	0.0561111	3.67894e-06	8267	1-arachidonoyl-gpc (20:4n6) levels		0.0174	0.0166	0.2941
rs11038261	11	A	G	0.00381066	27.8018	0.0999169	0.0189471	1.3388e-07	7270	Ceramide (d18:1/14:0, d16:1/16:0) levels		-0.0071	0.0065	0.2725
rs11038288	11	C	G	0.00241602	19.9466	0.0843228	0.0188781	7.94383e-06	8238	X-11795 levels		-0.0067	0.007	0.3355
rs11040389	11	T	C	0.00323967	23.1837	0.0796657	0.0165432	1.46752e-06	7135	4-acetylphenol sulfate levels		0.0024	0.0057	0.6677
rs11040405	11	G	A	0.0024552	20.0764	-0.0697618	0.0155676	7.42166e-06	8159	N-stearoyl-sphingosine (d18:1 to 18:0) to N-palmitoyl-sphinganine (d18:0 to 16:0) ratio		0.0008	0.0057	0.8891
rs11040982	11	C	T	0.00271821	20.2377	0.131583	0.0292456	6.81939e-06	7427	Cytidine to N-acetylglucosamine to N-acetylgalactosamine ratio		-0.0047	0.0096	0.6217
rs11041699	11	A	G	0.00242177	19.9577	0.105561	0.0236263	7.89722e-06	8223	Histidine levels		-0.0058	0.0087	0.5031
rs11041701	11	G	A	0.00247859	20.4346	-0.0742301	0.0164189	6.15464e-06	8226	Thioproline levels		0.0017	0.0061	0.7854
rs11042299	11	A	G	0.00291966	20.9045	-0.121695	0.0266129	4.81313e-06	7141	N-palmitoyl-heptadecasphingosine (d17:1/16:0) levels		0.0063	0.009	0.4883
rs11043016	11	C	T	0.00362721	30.0334	0.100458	0.0183286	4.23103e-08	8252	Dopamine 3-o-sulfate levels		0.1033	0.0065	2.18e-57
rs11044072	12	T	C	0.00368894	20.057	-0.123801	0.0276383	7.48747e-06	5419	3-methoxytyramine sulfate levels		0.0106	0.0085	0.2116
rs11044235	12	T	G	0.00402721	22.3282	0.0878729	0.018593	2.2883e-06	5524	5alpha-androstan-3alpha,17alpha-diol monosulfate levels		-0.0017	0.0058	0.7654
rs11044949	12	G	A	0.00306473	20.5107	-0.155101	0.034242	5.91062e-06	6674	S-methylmethionine levels		-0.0074	0.0121	0.5389
rs11045655	12	G	A	0.0427895	368.078	-0.354913	0.0184969	4.69051e-82	8236	Glycochenodeoxycholate glucuronide (1) levels		-0.0026	0.007	0.7109
rs11045806	12	A	G	0.0036365	30.0047	-0.106417	0.0194251	4.29359e-08	8223	Octadecanedioate levels		-0.008	0.0072	0.2637
rs11045806	12	A	G	0.0173835	146.092	-0.228334	0.0188888	1.21721e-33	8260	Hexadecanedioate (C16-DC) levels		-0.008	0.0072	0.2637
rs11045806	12	A	G	0.00488444	38.7912	-0.125491	0.0201461	4.69281e-10	7905	Pregnanediol-3-glucuronide levels		-0.008	0.0072	0.2637
rs11045806	12	A	G	0.010296	77.3577	-0.183065	0.0208111	1.41184e-18	7438	Deoxycholic acid 12-sulfate levels		-0.008	0.0072	0.2637
rs11045806	12	A	G	0.00734175	60.4405	-0.152913	0.0196665	7.52758e-15	8174	X-18922 levels		-0.008	0.0072	0.2637
rs11045806	12	A	G	0.00461898	37.1233	-0.121363	0.0199163	1.10356e-09	8002	X-26111 levels		-0.008	0.0072	0.2637
rs11045856	12	G	T	0.00267679	22.0703	-0.0836644	0.0178067	2.62109e-06	8225	Docosadioate (C22-DC) levels		-0.0087	0.0066	0.1901
rs11045856	12	G	T	0.0139881	111.917	-0.190211	0.0179776	3.67171e-26	7891	Lithocholate sulfate (1) levels		-0.0087	0.0066	0.1901
rs11045856	12	G	T	0.0108415	89.9186	-0.16403	0.017296	2.4542e-21	8206	X-11880 levels		-0.0087	0.0066	0.1901
rs11045856	12	G	T	0.0051542	38.2506	-0.115194	0.0186231	6.18927e-10	7385	X-12851 levels		-0.0087	0.0066	0.1901
rs11045856	12	G	T	0.0225144	179.703	-0.237864	0.0177417	5.49924e-41	7804	X-16935 levels		-0.0087	0.0066	0.1901
rs11045856	12	G	T	0.00345062	28.4138	-0.0917751	0.017215	9.76049e-08	8208	X-24951 levels		-0.0087	0.0066	0.1901
rs11045883	12	A	G	0.0161883	83.5895	0.193768	0.0211895	5.98899e-20	5082	5alpha-androstan-3alpha,17beta-diol disulfate levels		0.0038	0.0071	0.5957
rs11045885	12	G	A	0.00924247	76.9524	0.169911	0.0193668	1.73487e-18	8251	X-11372 levels		0.0034	0.0071	0.629
rs11045885	12	G	A	0.00564521	46.1448	0.130608	0.0192245	1.092e-11	8130	X-21796 levels		0.0034	0.0071	0.629
rs11045909	12	G	C	0.00409698	32.7791	0.119573	0.0208824	1.02815e-08	7970	Bilirubin degradation product, C16H18N2O5 (3) levels		0.0034	0.0072	0.6329
rs11045962	12	T	A	0.00680162	55.6759	-0.153215	0.0205312	8.48599e-14	8132	21-hydroxypregnenolone disulfate levels		-0.0081	0.0076	0.2877
rs11045962	12	T	A	0.00274742	22.5992	-0.0919666	0.0193433	1.98998e-06	8205	Androstenediol (3beta,17beta) disulfate (2) levels		-0.0081	0.0076	0.2877
rs11045962	12	T	A	0.00411234	31.7875	-0.125187	0.0222011	1.71265e-08	7700	X-21470 levels		-0.0081	0.0076	0.2877
rs11046118	12	C	T	0.00326813	26.621	0.0839449	0.0162678	2.46714e-07	8121	1-oleoyl-2-arachidonoyl-GPE (18:1/20:4) levels		-0.0025	0.0058	0.6597
rs11046573	12	A	G	0.00316111	25.8733	-0.172767	0.0339611	3.63386e-07	8161	Pipecolate levels		-0.0147	0.0126	0.2445
rs11046651	12	C	A	0.00236939	19.5155	0.162959	0.0368838	9.95368e-06	8219	2-o-methylascorbic acid levels		-0.0149	0.0157	0.3432
rs11047820	12	C	T	0.00286746	19.736	0.0831507	0.0187143	8.86454e-06	6865	Benzoate to linoleoyl-arachidonoyl-glycerol (18:2 to 20:4) [2] ratio		0.008	0.0061	0.1889
rs11048239	12	T	C	0.00237391	19.6314	-0.119884	0.0270541	9.36845e-06	8252	Sphingomyelin (d18:1/17:0, d17:1/18:0, d19:1/16:0) levels		-0.0113	0.0101	0.264
rs11048402	12	A	G	0.00243772	20.0822	-0.125479	0.0279971	7.39941e-06	8220	N-acetyl-L-alanine levels		-0.0086	0.011	0.4382
rs11048402	12	A	G	0.0033274	27.1821	-0.152996	0.0293417	1.84516e-07	8144	N-acetylglucosaminylasparagine levels		-0.0086	0.011	0.4382
rs11049279	12	C	G	0.00273912	22.6763	-0.117409	0.0246526	1.91191e-06	8258	Cholesterol levels		0.0128	0.0089	0.1477
rs11050213	12	T	G	0.00342987	20.829	0.157495	0.0345033	5.00389e-06	6054	X-12306 levels		0.0171	0.0124	0.1655
rs1105097	16	G	C	0.00301722	24.5891	-0.0766026	0.0154461	7.07271e-07	8127	Phenylacetylcarnitine levels		-0.0069	0.0057	0.2272
rs11051139	12	A	G	0.00265987	22.0345	0.180811	0.0385142	2.67064e-06	8264	Docosadienoate (22:2n6) levels		-0.0057	0.0151	0.7041
rs11051139	12	A	G	0.00238086	19.6985	0.165815	0.0373555	9.04403e-06	8256	Branched-chain, straight-chain, or cyclopropyl 12:1 fatty acid levels		-0.0057	0.0151	0.7041
rs11051139	12	A	G	0.00272658	22.6596	0.17269	0.0362734	1.92844e-06	8290	Palmitoleate (16:1n7) levels		-0.0057	0.0151	0.7041
rs1105115	9	C	T	0.0026996	21.5822	-0.0727003	0.0156471	3.38009e-06	7975	X-21607 levels		-0.0134	0.0055	0.01513
rs11051173	12	T	G	0.00238526	19.6777	-0.769243	0.17339	9.14388e-06	8232	Phosphate to glucose ratio		-0.0241	0.0407	0.5534
rs11052059	12	A	G	0.0027116	22.4397	0.153639	0.0324295	2.16251e-06	8255	Tetradecadienoate (14:2) levels		0.0402	0.0126	0.001444
rs11052059	12	A	G	0.00291371	23.7343	0.161354	0.033116	1.10252e-06	8124	(2 or 3)-decenoate (10:1n7 or n8) levels		0.0402	0.0126	0.001444
rs11052059	12	A	G	0.00256318	21.2211	0.150705	0.0327108	4.08161e-06	8260	Linoleate (18:2n6) levels		0.0402	0.0126	0.001444
rs11052059	12	A	G	0.00292286	24.2224	0.163364	0.0331891	8.55639e-07	8265	X-21353 levels		0.0402	0.0126	0.001444
rs11052064	12	C	T	0.00239684	19.7902	0.145747	0.0327583	8.62104e-06	8239	3-hydroxydecanoate levels		0.0395	0.0126	0.001691
rs11053514	12	A	G	0.00287369	20.9951	-0.347078	0.075737	4.59058e-06	7287	Spermidine to (N(1) + N(8))-acetylspermidine ratio		-0.0206	0.0269	0.4435
rs11055015	12	G	T	0.00254234	19.8859	-0.0650856	0.0145934	8.19802e-06	7804	Glucuronate to androsterone glucuronide ratio		-0.0003	0.0058	0.9618
rs11055387	12	C	G	0.00246688	20.3823	-0.145349	0.0321909	6.32541e-06	8244	Kynurenine levels		0.003	0.0133	0.8238
rs11055393	12	A	G	0.00305546	20.0195	0.14429	0.0322436	7.64154e-06	6534	X-12407 levels		-0.0011	0.0107	0.9165
rs11055732	12	G	A	0.00238125	19.7232	0.160964	0.0362399	8.92856e-06	8265	Alanine levels		-0.0411	0.0139	0.003036
rs11055732	12	G	A	0.00257164	21.1934	-0.167663	0.0364153	4.14065e-06	8222	Glutamine to alanine ratio		-0.0411	0.0139	0.003036
rs11056372	12	A	G	0.00264838	21.9178	-0.165652	0.035379	2.83795e-06	8256	3-formylindole levels		0.0017	0.0137	0.9027
rs11056479	12	A	G	0.00271536	22.4681	0.132969	0.0280488	2.13054e-06	8254	X-16580 levels		0.0045	0.01	0.655
rs11056808	12	G	A	0.00255367	20.8324	0.0711823	0.0155937	4.99952e-06	8139	X-11315 levels		-0.0008	0.006	0.8992
rs11057830	12	A	G	0.00316106	24.7408	0.105196	0.0211464	6.53611e-07	7804	X-16935 levels		-0.0167	0.0081	0.04
rs11058034	12	T	G	0.00252484	20.8827	0.0775614	0.0169707	4.86968e-06	8252	Leucine levels		0.0226	0.0073	0.001826
rs11058996	12	T	C	0.00273762	22.6337	0.325029	0.0683112	1.95456e-06	8247	Glycocholate levels		0.0272	0.0224	0.2246
rs11059479	12	C	T	0.00274848	22.6024	0.128776	0.0270835	1.98663e-06	8203	Quinolinate levels		-0.0251	0.0104	0.01627
rs11060438	12	T	C	0.00276444	20.2724	-0.12508	0.0277764	6.69679e-06	7315	O-cresol sulfate levels		0.005	0.0089	0.576
rs11061837	12	T	C	0.0052331	23.0363	0.170106	0.0354335	1.58105e-06	4381	Glycocholate glucuronide (1) levels		0.0053	0.01	0.5975
rs11061839	12	G	A	0.00409973	22.1762	-0.0921367	0.0195618	2.47676e-06	5389	X-22520 levels		0.005	0.0059	0.3937
rs11061881	12	C	G	0.00327022	21.3098	-0.287183	0.0622017	3.89404e-06	6497	Pristanate levels		0.0412	0.0188	0.0282
rs11061978	12	T	C	0.020964	176.228	-0.198148	0.0149245	3.15998e-40	8232	Betaine levels		-0.0043	0.0058	0.4598
rs11062102	12	C	T	0.00807224	67.024	0.127499	0.0155718	2.66035e-16	8238	Guanidinoacetate levels		0.0128	0.0058	0.02856
rs11062102	12	C	T	0.00948573	76.5359	0.14455	0.0165208	2.14124e-18	7994	X-25419 levels		0.0128	0.0058	0.02856
rs11062450	12	T	C	0.00246443	20.3472	-0.0829048	0.018377	6.44237e-06	8238	Lignoceroylcarnitine (C24) levels		-0.0008	0.0066	0.8996
rs11063105	12	C	T	0.00267902	20.1412	0.0803782	0.0179076	7.17249e-06	7500	4-methoxyphenol sulfate levels		-0.0142	0.0062	0.02123
rs11063179	12	A	G	0.00278682	22.9409	0.112376	0.0234593	1.66566e-06	8211	Phosphate to sulfate ratio		0.0006	0.0087	0.9412
rs11063179	12	A	G	0.00334514	27.831	-0.12206	0.0231343	1.31928e-07	8294	Phenylalanine to phosphate ratio		0.0006	0.0087	0.9412
rs11063202	12	G	A	0.00316985	26.368	-0.120214	0.023408	2.81262e-07	8294	Histidine to phosphate ratio		-0.0012	0.0086	0.8895
rs11063208	12	T	C	0.00259669	21.4108	0.216521	0.0467876	3.69684e-06	8226	Phosphate to threonine ratio		0.0216	0.0169	0.2012
rs11063303	12	T	G	0.00241555	20.0201	-0.231193	0.0516641	7.64371e-06	8270	1-stearoyl-GPE (18:0) levels		0.0046	0.0187	0.8059
rs11064880	12	T	C	0.00247747	20.2912	-0.203544	0.0451805	6.63342e-06	8172	Ethylmalonate levels		0.026	0.0194	0.181
rs11065420	12	C	T	0.00242979	19.8389	-0.0925592	0.0207782	8.40368e-06	8147	N1-methylinosine levels		-0.0161	0.0084	0.05492
rs11065422	12	A	G	0.0024216	20.0777	-0.0692813	0.0154599	7.41728e-06	8273	Sphingomyelin (d18:2/24:1, d18:1/24:2) levels		-0.009	0.0063	0.1543
rs11065979	12	T	C	0.00325808	25.8655	-0.0790893	0.015549	3.64824e-07	7915	2'-deoxyuridine levels		-0.0179	0.0056	0.001434
rs11065979	12	T	C	0.00365124	28.7453	0.0823089	0.01535	8.22371e-08	7846	Phosphate to 2'-deoxyuridine ratio		-0.0179	0.0056	0.001434
rs11065979	12	T	C	0.00317726	26.3597	-0.0794521	0.0154733	2.82442e-07	8272	Alpha-ketoglutarate to kynurenine ratio		-0.0179	0.0056	0.001434
rs11066875	12	T	C	0.00329464	27.4227	0.152119	0.0290453	1.62954e-07	8298	Isoleucine to phosphate ratio		-0.0125	0.0112	0.2637
rs11067096	12	C	T	0.00247114	20.4101	0.206267	0.0456514	6.23326e-06	8241	2-hydroxyhippurate levels		0.0113	0.0169	0.5024
rs11067600	12	C	T	0.00258525	21.438	-0.258604	0.0558458	3.64464e-06	8273	Propionylcarnitine (c3) levels		-0.0127	0.0206	0.5378
rs11067600	12	C	T	0.00264038	21.8752	0.265506	0.0567604	2.90167e-06	8265	X-21353 levels		-0.0127	0.0206	0.5378
rs11067600	12	C	T	0.00264382	21.6069	0.262445	0.0564532	3.33708e-06	8153	Glycerol to mannitol to sorbitol ratio		-0.0127	0.0206	0.5378
rs11067612	12	T	A	0.00333646	27.5409	-0.0859277	0.0163716	1.53281e-07	8229	O-sulfo-l-tyrosine levels		-0.0052	0.0061	0.3982
rs11067620	12	C	A	0.00281294	22.1692	0.125016	0.0265482	2.4891e-06	7861	Eicosenedioate (C20:1-DC) levels		-0.0072	0.0098	0.4627
rs11067620	12	C	A	0.00240393	19.8827	0.113101	0.0253616	8.21347e-06	8253	X-11308 levels		-0.0072	0.0098	0.4627
rs11067833	12	G	A	0.00252821	19.6306	-0.187401	0.0422911	9.37027e-06	7747	Cholate to bilirubin (Z,Z) ratio		-0.0018	0.0149	0.9022
rs11068128	12	T	G	0.00263213	21.6141	-0.0751385	0.01616	3.32496e-06	8192	Alpha-ketobutyrate levels		0.0015	0.0058	0.8027
rs11068338	12	A	G	0.00345576	20.1823	-0.092962	0.0206893	7.01475e-06	5822	Malonylcarnitine levels		-0.0109	0.0067	0.104
rs11068615	12	G	C	0.00263154	21.8097	0.0770985	0.016507	3.00247e-06	8268	2,3-dihydroxyisovalerate levels		0.0064	0.0061	0.2949
rs11070148	13	T	C	0.00246155	20.2938	0.111476	0.0247427	6.62408e-06	8226	Argininate levels		-0.0289	0.0091	0.001501
rs11070148	13	T	C	0.00248631	20.4909	0.113774	0.025131	5.97571e-06	8223	2-oxoarginine levels		-0.0289	0.0091	0.001501
rs11070219	15	T	C	0.00382304	20.8695	0.088027	0.0192655	4.8968e-06	5440	N-methyltaurine levels		-0.0009	0.0057	0.8824
rs11070230	15	G	A	0.00288271	21.1162	-0.230238	0.0500968	4.30982e-06	7306	Benzoate levels		-0.0172	0.0211	0.4143
rs11070559	15	A	G	0.00270388	22.4054	0.0771667	0.0163005	2.20111e-06	8266	Cerotoylcarnitine (C26) levels		-0.0071	0.0059	0.2319
rs11070646	15	G	C	0.00253352	20.9369	-0.0997977	0.0218078	4.73387e-06	8245	Glycosyl-N-palmitoyl-sphingosine (d18:1/16:0) levels		0.0072	0.008	0.3678
rs11070743	15	T	C	0.0026906	22.2249	0.0721838	0.0153097	2.4181e-06	8240	Dodecanedioate (c12-dc) levels		0.0068	0.0057	0.2294
rs11070796	15	G	A	0.00242151	19.8997	0.0650743	0.0145859	8.14046e-06	8200	N-acetylneuraminate levels		0.0014	0.0057	0.8047
rs11071118	15	T	C	0.00271729	22.3997	-0.0849841	0.0179541	2.2079e-06	8223	Histidine levels		0.0011	0.0067	0.8689
rs11071118	15	T	C	0.00272083	22.6227	-0.0849697	0.0178624	1.96598e-06	8294	Histidine to phosphate ratio		0.0011	0.0067	0.8689
rs11071547	15	T	C	0.00247896	20.455	0.0569815	0.0125974	6.0889e-06	8233	N-acetylcarnosine levels		0.0061	0.0059	0.2971
rs11071609	15	C	T	0.00261668	20.6892	0.118566	0.0260635	5.38746e-06	7888	Bilirubin (Z,Z) to androsterone glucuronide ratio		-0.0155	0.0101	0.1262
rs11071613	15	C	T	0.00246614	20.26	0.191695	0.0425832	6.74252e-06	8197	3-methylglutaconate levels		-0.018	0.0144	0.2106
rs11072790	15	T	C	0.00244005	19.9106	0.0662239	0.0148395	8.09364e-06	8142	3,4-dihydroxybutyrate levels		-0.0121	0.0057	0.03313
rs11073157	15	C	G	0.00242554	20.1007	0.100865	0.0224948	7.32857e-06	8269	Palmitoyl sphingomyelin (d18:1/16:0) levels		0.0235	0.0089	0.00792
rs11073185	15	A	C	0.00280272	23.179	-0.110991	0.0230509	1.47177e-06	8249	(S)-3-hydroxybutyrylcarnitine levels		-0.0135	0.0093	0.1468
rs1107329	9	G	C	0.00295708	24.409	-0.0840019	0.0170005	7.76662e-07	8232	Beta-hydroxyisovaleroylcarnitine levels		0.0124	0.0063	0.04817
rs11073480	15	G	A	0.00250219	20.434	0.0960883	0.021254	6.1561e-06	8148	N-acetylaspartate (naa) levels		-0.012	0.0079	0.1253
rs11073839	15	A	G	0.00355717	29.3122	-0.108652	0.020066	6.13894e-08	8213	Pseudouridine levels		0.0018	0.0078	0.8219
rs11073878	15	T	G	0.00268271	22.052	-0.0689183	0.0146743	2.646e-06	8200	N-acetylneuraminate levels		0.0076	0.0057	0.1883
rs11074118	15	A	G	0.00506772	23.0788	-0.107651	0.0224035	1.54676e-06	4533	Sphingadienine levels		0.0217	0.006	0.000292
rs11074642	16	G	C	0.00266031	20.3977	0.0776322	0.0171868	6.27307e-06	7649	Deoxycholate levels		0.0112	0.0058	0.05394
rs11075185	16	G	T	0.00243304	20.024	0.111479	0.0249095	7.6289e-06	8212	Alpha-ketoglutarate levels		-0.0089	0.009	0.3262
rs11076008	16	A	G	0.00240205	19.7177	0.0878174	0.0197742	8.95368e-06	8191	Glucose-to-mannose ratio		-0.0095	0.0074	0.1962
rs11076100	16	T	A	0.00265231	21.9264	0.0730335	0.015595	2.82503e-06	8247	2-hydroxypalmitate levels		-0.0059	0.006	0.3272
rs11076256	16	T	C	0.077539	693.804	0.714384	0.0271182	6.11518e-153	8256	Imidazole lactate levels		-0.0001	0.0103	0.9944
rs11076256	16	T	C	0.0334458	284.888	0.447662	0.0265192	6.2441e-64	8235	Phenyllactate (PLA) levels		-0.0001	0.0103	0.9944
rs11076525	16	G	T	0.00324465	26.4356	0.19838	0.0385789	2.71552e-07	8123	Glucose levels		-0.0256	0.0135	0.05862
rs11076786	16	T	C	0.00257703	20.3155	0.117608	0.0260896	6.54887e-06	7865	2-hydroxysebacate levels		-0.0036	0.0094	0.704
rs11076826	16	C	G	0.00270966	21.7688	0.0823221	0.0176419	3.06704e-06	8014	Cystathionine levels		-0.0319	0.0067	1.961e-06
rs11076828	16	T	C	0.00421061	33.3622	0.0993904	0.0172053	7.61692e-09	7892	Cholate levels		-0.03	0.0063	1.979e-06
rs11076828	16	T	C	0.00287563	22.336	0.0826503	0.0174858	2.28178e-06	7747	Cholate to bilirubin (Z,Z) ratio		-0.03	0.0063	1.979e-06
rs11077426	17	G	A	0.00292126	22.7794	-0.074693	0.0156478	1.81148e-06	7777	Indoleacetoylcarnitine levels		0.0017	0.0057	0.7604
rs11077609	17	C	T	0.00247969	19.8371	0.0736092	0.0165249	8.4116e-06	7982	Sphingosine levels		-0.0031	0.0059	0.5945
rs11077615	17	T	G	0.0058393	24.6398	-0.131396	0.0264643	6.86865e-07	4197	4-acetaminophen sulfate levels		0.0023	0.0071	0.7471
rs11077766	17	C	T	0.00240677	19.9303	-0.0735972	0.0164836	8.01113e-06	8263	Bilirubin (E,E) levels		-0.0075	0.0061	0.2197
rs11078452	17	C	A	0.00277697	22.946	-0.266191	0.0555632	1.66138e-06	8242	3-indoxyl sulfate levels		0.0094	0.0201	0.6393
rs11078861	17	C	G	0.00280984	22.869	0.0832871	0.0174141	1.72919e-06	8118	X-17676 levels		0.0009	0.0064	0.8876
rs11079433	17	A	G	0.00357109	22.1305	-0.20101	0.042722	2.53778e-06	6177	Glycine conjugate of C10H12O2 levels		-0.019	0.013	0.1449
rs11081781	18	C	T	0.00287081	23.7495	0.0778753	0.0159779	1.09402e-06	8251	1-stearoyl-2-docosahexaenoyl-GPE (18:0/22:6) levels		-0.0065	0.0062	0.2987
rs11082040	18	G	A	0.00312703	25.7032	-0.159772	0.0315104	3.96859e-07	8196	Carotene diol (2) levels		0.0087	0.0104	0.4059
rs11082247	18	G	A	0.00243285	20.098	-0.073084	0.0163002	7.33799e-06	8243	10-undecenoate (11:1n1) levels		0.0021	0.0059	0.7251
rs11083516	19	C	G	0.00236516	19.547	-0.0692209	0.0156547	9.79164e-06	8247	X-11787 levels		0.0026	0.0059	0.6656
rs11084033	19	A	C	0.00323043	19.8635	-0.0937459	0.0210307	8.28917e-06	6131	X-24518 levels		0.0913	0.0065	2.407e-44
rs11084080	19	C	T	0.00326793	27.0554	-0.0924378	0.0177693	1.97038e-07	8254	X-16580 levels		0.0107	0.0068	0.1144
rs11084170	19	G	A	0.00309685	20.22	-0.0847801	0.0188511	6.8801e-06	6511	Docosatrienoate (22:3n3) levels		-0.0025	0.0062	0.6897
rs11084541	19	G	T	0.00285347	23.6285	0.144624	0.0297488	1.16493e-06	8259	3-(4-hydroxyphenyl)lactate levels		0.0097	0.0135	0.4707
rs1108456	10	T	C	0.00245727	19.7165	0.0718685	0.0161834	8.9588e-06	8006	5-acetylamino-6-amino-3-methyluracil levels		0.0014	0.0057	0.8027
rs11084564	19	T	C	0.00242736	20.055	0.0699605	0.0156203	7.50522e-06	8244	X-19141 levels		0.0053	0.0059	0.369
rs1108511	17	C	T	0.00293353	24.1522	0.152118	0.0309492	8.87392e-07	8211	Phosphate to glutamate ratio		-0.0208	0.0121	0.08565
rs11085824	19	G	A	0.00250446	20.7212	0.0724511	0.0159142	5.29845e-06	8255	Ornithine levels		0.0082	0.0058	0.1566
rs11086004	19	G	A	0.00266753	21.7798	0.0721112	0.0154498	3.04975e-06	8145	Eicosenoylcarnitine (C20:1) levels		-0.0041	0.0059	0.4919
rs11086004	19	G	A	0.00338149	27.7884	0.0827305	0.0156921	1.34865e-07	8192	Alpha-tocopherol levels		-0.0041	0.0059	0.4919
rs11088558	21	A	T	0.00291187	23.4769	0.0928872	0.0191682	1.26039e-06	8041	X-17357 levels		-0.009	0.0073	0.217
rs11089528	22	G	C	0.00271535	22.3591	-0.117425	0.0248302	2.25498e-06	8214	X-23665 levels		-0.0019	0.0092	0.8358
rs11090109	22	A	G	0.0028031	22.2995	-0.101146	0.0214164	2.32561e-06	7935	N-acetylasparagine levels		0.0129	0.0077	0.09686
rs11090805	22	T	C	0.00251135	19.6655	0.115101	0.025952	9.2005e-06	7813	4-hydroxyphenylpyruvate levels		-0.0056	0.0092	0.5439
rs11097753	4	C	G	0.00240166	19.9119	-0.0713743	0.0159931	8.08917e-06	8273	Sphingomyelin (d18:2/24:1, d18:1/24:2) levels		-0.008	0.0064	0.212
rs1109883	14	C	T	0.00243544	20.0633	-0.0717087	0.0160073	7.47347e-06	8220	Threonine to pyruvate ratio		-0.0026	0.0057	0.6536
rs11099075	4	G	A	0.00288166	22.1026	0.0857877	0.0182451	2.57686e-06	7650	1-arachidonylglycerol (20:4) levels		0.0045	0.0068	0.513
rs11099675	4	C	T	0.00334545	27.7094	-0.0907877	0.0172449	1.40484e-07	8257	1-stearoyl-2-docosahexaenoyl-gpc (18:0/22:6) levels		0.0137	0.0065	0.03618
rs11101389	10	A	T	0.00323538	23.2275	-0.0917167	0.0190277	1.43433e-06	7158	Glycolithocholate levels		-0.0063	0.0064	0.3243
rs11101389	10	A	T	0.00350434	24.7608	-0.0955408	0.0191975	6.46706e-07	7043	Glycolithocholate to glycolithocholate sulfate ratio		-0.0063	0.0064	0.3243
rs11101578	10	T	C	0.00259394	20.0071	-0.105492	0.0235815	7.69461e-06	7695	Glucose to sucrose ratio		0.0102	0.0084	0.2202
rs11101646	10	A	G	0.00276001	22.7888	0.0761532	0.0159505	1.80304e-06	8236	N-acetyl-isoputreanine levels		-0.0059	0.006	0.326
rs11101731	10	A	G	0.0190519	145.412	0.345666	0.0286615	1.71153e-33	7489	Acisoga levels		-0.0112	0.0103	0.276
rs1110179	14	A	G	0.00422388	23.139	0.141416	0.0293932	1.50041e-06	5457	X-24344 levels		-0.0088	0.0085	0.3013
rs11101870	10	T	C	0.00370626	27.6846	-0.120114	0.0228253	1.4226e-07	7444	1,3-dimethylurate levels		0.0006	0.0079	0.9379
rs11101932	10	T	C	0.00285447	21.3896	0.0982625	0.0212436	3.73659e-06	7474	9-hydroxystearate levels		-0.0027	0.0081	0.7374
rs11101991	1	A	G	0.00309349	21.3865	-0.0839723	0.0181553	3.74217e-06	6894	3,7-dimethylurate levels		0.0121	0.006	0.04301
rs1110223	9	G	A	0.00255349	21.1407	0.0738935	0.0160692	4.25657e-06	8260	Citrate levels		0.0061	0.0059	0.2996
rs11102515	1	T	G	0.00270505	20.6358	-0.0840586	0.0185018	5.53891e-06	7610	Cortisol to taurocholate ratio		0.0005	0.0066	0.9343
rs11103033	9	T	C	0.00288189	20.1969	0.0786381	0.0174956	6.96549e-06	6990	4-cholesten-3-one levels		0.0013	0.0066	0.8426
rs11103118	9	A	G	0.00255893	20.9114	-0.0776161	0.016971	4.79735e-06	8153	3-phosphoglycerate to phosphate ratio		0.0071	0.0063	0.2622
rs11103135	9	T	G	0.00296898	22.3962	0.113889	0.0240623	2.21154e-06	7523	4-hydroxyphenylacetoylcarnitine levels		0.0125	0.0096	0.1962
rs11103829	9	A	G	0.00276826	22.8682	0.0761312	0.0159182	1.73004e-06	8240	4-allylphenol sulfate levels		-0.002	0.0059	0.7347
rs11106204	12	A	G	0.00261467	21.5358	-0.0961873	0.0207245	3.46324e-06	8217	Phosphate to 5-oxoproline ratio		-0.0024	0.0077	0.7577
rs11106213	12	C	T	0.00274823	19.7178	0.100421	0.0226118	8.95085e-06	7157	Taurochenodeoxycholic acid 3-sulfate levels		-0.0046	0.0077	0.5492
rs111065463	7	C	T	0.00257595	20.8622	-0.173198	0.0379148	4.92223e-06	8080	X-25519 levels		0.0074	0.0141	0.6001
rs111069699	12	C	G	0.00342176	20.5461	-0.140886	0.0310764	5.80076e-06	5986	1H-indole-7-acetic acid levels		0.0069	0.01	0.4899
rs11107955	12	T	C	0.00266552	22.1375	-0.105835	0.0224912	2.53122e-06	8285	Glycerol levels		0.0036	0.0095	0.7044
rs11107955	12	T	C	0.00280299	22.931	0.110326	0.0230363	1.67443e-06	8160	Glucose to glycerol ratio		0.0036	0.0095	0.7044
rs11107955	12	T	C	0.00298862	24.6791	-0.112289	0.0226006	6.74978e-07	8235	Glycerol to carnitine ratio		0.0036	0.0095	0.7044
rs11108812	12	T	C	0.00260698	21.4122	0.0751098	0.0162298	3.69427e-06	8194	Pantothenate levels		-0.0096	0.0058	0.1002
rs11108842	12	G	T	0.00257867	21.3238	-0.347252	0.0751899	3.86845e-06	8250	N-acetylglycine levels		0.006	0.0303	0.8419
rs11110758	12	C	G	0.00268407	22.0901	0.0752996	0.0160192	2.59434e-06	8210	N2,n2-dimethylguanosine levels		-0.005	0.0063	0.427
rs11111044	12	A	C	0.00322054	26.3063	0.102989	0.0200774	2.90362e-07	8144	N-acetylglucosaminylasparagine levels		-0.004	0.0078	0.6067
rs11111388	12	T	C	0.00288644	20.417	-1.26297	0.27947	6.20903e-06	7055	X-21283 levels		-0.0646	0.0261	0.01322
rs11112344	12	T	C	0.00237465	19.6423	-0.0966777	0.0218111	9.31441e-06	8254	Myristoyl dihydrosphingomyelin (d18:0/14:0) levels		-0.0164	0.0087	0.05913
rs11112541	12	T	C	0.00238039	19.654	-0.219857	0.0495863	9.25799e-06	8239	7-methylguanine levels		-0.022	0.0182	0.2286
rs1111288	10	T	C	0.00245094	20.1987	-0.0708315	0.0157584	6.96209e-06	8223	N-lactoyl phenylalanine levels		0.0164	0.0058	0.004643
rs11113820	12	C	T	0.00279434	22.0335	0.180302	0.0384064	2.67131e-06	7865	2-hydroxysebacate levels		0.019	0.014	0.1754
rs11113828	12	A	C	0.00271576	20.1732	-0.0739254	0.0164569	7.05326e-06	7410	2'-deoxyuridine to cytidine ratio		-0.0053	0.0058	0.3658
rs1111474	16	T	C	0.00238789	19.6898	0.116247	0.0261944	9.08649e-06	8228	Dehydroepiandrosterone sulfate (DHEAS) levels		-0.0185	0.0107	0.08304
rs11115034	12	A	G	0.00238842	19.8474	-0.0726856	0.0163134	8.36655e-06	8292	3-Hydroxybutyrate levels		-0.0026	0.0059	0.6643
rs1111546	7	T	C	0.00303688	24.1162	-0.160348	0.0326478	9.04118e-07	7919	4-hydroxy-2-oxoglutaric acid levels		-0.0052	0.0115	0.6492
rs11115598	12	A	G	0.00271283	22.3791	0.0820169	0.0173352	2.23153e-06	8229	O-sulfo-l-tyrosine levels		-0.0027	0.0063	0.676
rs11116000	12	T	C	0.00242755	20.115	-0.289919	0.0646345	7.27388e-06	8268	2,3-dihydroxyisovalerate levels		0.0027	0.0261	0.9167
rs111162487	9	T	C	0.00239815	19.6664	0.0941825	0.0212351	9.1978e-06	8183	P-cresol sulfate levels		0.0054	0.0084	0.5233
rs11117600	1	G	C	0.00294119	20.7376	0.169917	0.0373075	5.25067e-06	7032	Methyl indole-3-acetate levels		-0.0069	0.0123	0.5742
rs11118991	1	T	C	0.0028848	21.0766	-0.0902024	0.0196453	4.39949e-06	7287	Taurodeoxycholate levels		0.0089	0.0065	0.1718
rs11120709	1	T	C	0.0026191	21.596	-0.0708252	0.0152387	3.35622e-06	8226	tryptophan to tyrosine ratio		-0.0013	0.0057	0.8183
rs11121795	1	T	C	0.00251227	20.4812	-0.178874	0.0395199	6.00641e-06	8134	1-stearoyl-2-arachidonoyl-GPI (18:0/20:4) levels		-0.0343	0.0154	0.02633
rs11122398	1	C	T	0.00245013	20.278	0.187764	0.0416915	6.67947e-06	8258	Stearoyl sphingomyelin (d18:1/18:0) levels		0.0329	0.017	0.05251
rs11122565	1	T	G	0.00250174	20.5406	-0.0756087	0.0166806	5.82276e-06	8192	Androstenediol (3alpha, 17alpha) monosulfate (3) levels		-0.0015	0.0068	0.8229
rs111225879	14	A	T	0.00436864	36.2038	0.187152	0.0311003	1.76908e-09	8253	Undecenoylcarnitine (C11:1) levels		0.0117	0.0139	0.4001
rs111227872	11	A	G	0.00238984	19.567	0.292012	0.0660063	9.68872e-06	8170	2-hydroxyarachidate levels		0.0054	0.0256	0.8318
rs111228268	5	C	T	0.00258641	20.0707	0.453891	0.101301	7.44252e-06	7742	Cholate to phosphate ratio		-0.0237	0.0327	0.4688
rs111237205	8	C	A	0.002576	20.9118	0.46277	0.101185	4.79581e-06	8099	Dibutyl sulfosuccinate levels		-0.0565	0.0425	0.1841
rs111238885	4	A	G	0.00264102	21.9653	0.316398	0.0675014	2.76858e-06	8297	Stachydrine levels		-0.0275	0.0351	0.4336
rs111241403	1	C	A	0.00419415	20.322	0.782141	0.173465	6.51597e-06	4827	Heneicosapentaenoate (21:5n3) levels		-0.0175	0.0143	0.2185
rs111241800	5	T	G	0.00242226	20.0419	-0.121866	0.0272183	7.55718e-06	8256	Sphingomyelin (d18:1/19:0, d19:1/18:0) levels		0.002	0.0105	0.8472
rs111243650	10	A	G	0.00237885	19.6365	0.133271	0.0300712	9.34313e-06	8237	3-amino-2-piperidone levels		0.0194	0.012	0.1039
rs11124510	2	G	A	0.00265772	21.2971	-0.108893	0.0235931	3.92197e-06	7994	X-25419 levels		-0.0264	0.0084	0.00173
rs111245107	4	A	G	0.00244949	20.0639	0.277608	0.0619685	7.47054e-06	8173	Glycine to pyridoxal ratio		0.0388	0.0264	0.1417
rs111245176	14	T	C	0.00561533	46.509	0.314735	0.0461449	9.06686e-12	8238	Guanidinoacetate levels		0.0264	0.0178	0.1388
rs1112454	1	G	A	0.00239015	19.8091	-0.127344	0.0286084	8.53686e-06	8270	3-carboxy-4-methyl-5-propyl-2-furanpropanoate (cmpf) levels		-0.0017	0.0102	0.8673
rs11124607	2	C	G	0.00265571	20.4582	0.0827219	0.0182865	6.07789e-06	7685	Glutarate (C5-DC) to caprylate (8:0) ratio		-0.0004	0.0068	0.9585
rs111246281	4	A	G	0.00350197	21.1068	0.516558	0.112418	4.32763e-06	6008	X-11858 levels		-0.0079	0.0392	0.8414
rs111247721	3	A	C	0.00247345	20.4615	-0.152903	0.0337983	6.06826e-06	8254	1-(1-enyl-stearoyl)-2-arachidonoyl-GPE (p-18:0/20:4) levels		-0.0184	0.0131	0.1595
rs111249212	5	T	C	0.0029695	21.2624	0.19272	0.0417888	3.99277e-06	7141	N-palmitoyl-heptadecasphingosine (d17:1/16:0) levels		-0.0005	0.0167	0.9748
rs111250582	12	T	C	0.00245693	20.3417	-0.197297	0.0437395	6.46015e-06	8261	Sphingomyelin (d17:1/16:0, d18:1/15:0, d16:1/17:0) levels		0.0075	0.0166	0.653
rs111252801	10	A	T	0.00255038	20.8618	0.312513	0.0684131	4.92347e-06	8161	Pipecolate levels		0.0339	0.0301	0.2603
rs111255923	5	T	C	0.00490084	21.729	0.427911	0.0917773	3.12401e-06	4414	Cholic acid glucuronide levels		-0.0012	0.0246	0.9605
rs111256355	9	A	G	0.00247846	20.5031	-0.25303	0.055874	5.93803e-06	8254	Sphingomyelin (d18:1/14:0, d16:1/16:0) levels		-0.021	0.0195	0.2812
rs111256752	2	A	G	0.00245647	20.2641	0.166325	0.0369438	6.72849e-06	8231	Gamma-tocopherol/beta-tocopherol levels		0.0169	0.0208	0.4144
rs11125778	2	A	G	0.00242499	19.7583	-0.0682391	0.0153499	8.76568e-06	8130	X-21796 levels		-0.0019	0.0058	0.7473
rs111258052	17	C	T	0.00275427	22.4319	-0.101007	0.0213238	2.17113e-06	8124	(2 or 3)-decenoate (10:1n7 or n8) levels		0.002	0.0083	0.8085
rs111258114	16	A	G	0.00289088	22.9506	-0.177609	0.0370692	1.65711e-06	7918	12,13-DiHOME levels		-0.0275	0.0135	0.04181
rs111258505	11	G	C	0.0024098	19.7308	0.163173	0.0367302	8.89258e-06	8170	3-hydroxyisobutyrate to phosphate ratio		-0.0057	0.0153	0.7112
rs111262693	18	T	G	0.00250462	20.6899	0.12919	0.0283986	5.38593e-06	8242	Hexanoylcarnitine levels		0.012	0.0119	0.3155
rs111262693	18	T	G	0.00247657	20.4178	0.12898	0.0285407	6.20832e-06	8226	Octanoylcarnitine (c8) levels		0.012	0.0119	0.3155
rs111262693	18	T	G	0.0027275	22.4896	0.135755	0.0286228	2.10676e-06	8225	Decanoylcarnitine (C10) levels		0.012	0.0119	0.3155
rs111262693	18	T	G	0.00286414	22.0224	0.139952	0.0298188	2.68668e-06	7669	Nonanoylcarnitine (C9) levels		0.012	0.0119	0.3155
rs11126412	2	T	A	0.00242482	19.8079	0.0812665	0.0182574	8.54089e-06	8151	Threonate levels		0.0173	0.0069	0.0119
rs11126419	2	T	C	0.0533992	413.045	0.552737	0.0271932	7.52817e-92	7324	N-acetylcitrulline levels		0.0227	0.0098	0.02068
rs1112669	15	C	G	0.00288385	23.6552	0.0974812	0.0200403	1.1489e-06	8181	X-12216 levels		0.0102	0.0077	0.1856
rs1112669	15	C	G	0.00288447	22.3383	0.0971592	0.0205543	2.27913e-06	7724	X-13729 levels		0.0102	0.0077	0.1856
rs1112669	15	C	G	0.00252116	20.7991	0.0919041	0.0201493	5.08727e-06	8231	X-21286 levels		0.0102	0.0077	0.1856
rs111268614	2	T	C	0.00318711	23.9669	-0.607792	0.124134	9.76878e-07	7498	Serotonin levels		-0.0404	0.0418	0.3336
rs111269071	11	C	T	0.00256503	21.2262	0.139429	0.0302597	4.07088e-06	8256	Palmitoylcarnitine levels		-0.0197	0.0114	0.0823
rs111269071	11	C	T	0.00253085	20.9046	0.134921	0.0295057	4.81463e-06	8241	Myristoylcarnitine (c14) levels		-0.0197	0.0114	0.0823
rs111269071	11	C	T	0.00258848	21.3818	0.13743	0.0297171	3.75282e-06	8241	Laurylcarnitine levels		-0.0197	0.0114	0.0823
rs111269071	11	C	T	0.00309678	25.3824	-0.153391	0.0304425	4.68692e-07	8173	Glucose to N-palmitoyl-sphingosine (d18:1 to 16:0) ratio		-0.0197	0.0114	0.0823
rs111269255	6	T	C	0.00253385	20.81	0.384269	0.084226	5.05845e-06	8194	Pantothenate levels		-0.0306	0.0367	0.405
rs11127048	2	A	G	0.00266634	20.1606	0.0706842	0.0157403	7.10094e-06	7543	3-ureidopropionate levels		-0.0215	0.0058	0.0002126
rs11127048	2	A	G	0.00269117	21.8816	-0.0741346	0.0158463	2.8919e-06	8111	Butyrylcarnitine C4 levels		-0.0215	0.0058	0.0002126
rs111272355	7	T	C	0.00261392	21.6476	0.21193	0.0455444	3.26738e-06	8262	1-palmitoyl-2-docosahexaenoyl-GPE (16:0/22:6) levels		0.0108	0.0189	0.5689
rs111272355	7	T	C	0.0028634	23.688	0.223071	0.0458275	1.12948e-06	8251	1-stearoyl-2-docosahexaenoyl-GPE (18:0/22:6) levels		0.0108	0.0189	0.5689
rs111273747	2	G	A	0.00263717	21.1161	0.349979	0.0761519	4.31095e-06	7988	Glucuronate levels		0.025	0.0329	0.4473
rs111273747	2	G	A	0.00278149	22.5957	-0.363174	0.0763921	1.99361e-06	8103	Bilirubin (Z,Z) to glucuronate ratio		0.025	0.0329	0.4473
rs111274172	20	T	A	0.00308658	25.2799	0.264806	0.0526607	4.94236e-07	8167	Erythritol levels		0.01	0.0193	0.6047
rs111278137	19	A	G	0.00322532	26.2064	0.267904	0.0523265	3.05763e-07	8101	3-phosphoglycerate to glycerate ratio		0.0017	0.0243	0.9442
rs111279154	8	G	C	0.00433917	22.139	0.277147	0.0588905	2.52447e-06	5082	5alpha-androstan-3alpha,17beta-diol disulfate levels		0.0202	0.0239	0.3983
rs111279825	9	G	C	0.00266757	21.9807	0.286721	0.0611485	2.74624e-06	8220	Threonine to pyruvate ratio		-0.0155	0.025	0.5366
rs11128105	3	C	G	0.00284228	23.3617	-0.0835521	0.0172843	1.33824e-06	8198	Leucine to N-palmitoyl-sphingosine (d18:1 to 16:0) ratio		0.0033	0.0064	0.6064
rs11128125	3	A	T	0.00249194	20.2476	0.125784	0.0279502	6.78626e-06	8107	Salicylate to oxalate (ethanedioate) ratio		0.0011	0.0098	0.9096
rs111281953	4	A	G	0.00254892	20.4486	-0.108342	0.0239558	6.10884e-06	8004	X-24556 levels		0.0054	0.0086	0.5317
rs111282759	2	A	G	0.00328656	20.833	-0.301658	0.0660801	4.99406e-06	6320	3-methyl catechol sulfate (2) levels		0.0014	0.0234	0.9521
rs11128620	3	C	G	0.00241267	19.839	-0.0886567	0.0199021	8.40318e-06	8205	Adenosine 5'-monophosphate (AMP) to aspartate ratio		0.014	0.0074	0.05657
rs11128705	3	C	T	0.00244529	20.3261	0.0752532	0.0166896	6.51381e-06	8294	Phenylalanine to phosphate ratio		-0.0068	0.0064	0.2909
rs11128705	3	C	T	0.0024075	20.0184	0.075734	0.0169248	7.65098e-06	8297	Arginine to phosphate ratio		-0.0068	0.0064	0.2909
rs11128705	3	C	T	0.00236162	19.6289	0.0749089	0.0169057	9.38054e-06	8294	Histidine to phosphate ratio		-0.0068	0.0064	0.2909
rs11128705	3	C	T	0.00246426	20.4767	0.0752066	0.0166178	6.02026e-06	8291	Methionine to phosphate ratio		-0.0068	0.0064	0.2909
rs11129016	3	C	T	0.00276954	20.2599	0.0747353	0.0166015	6.74052e-06	7297	Spermidine to histidine ratio		0.0055	0.0056	0.3238
rs111292736	17	C	G	0.00263822	19.6406	0.190411	0.0429592	9.32029e-06	7427	Cytidine to N-acetylglucosamine to N-acetylgalactosamine ratio		-0.0202	0.0179	0.2597
rs111294304	2	C	T	0.0032053	21.5285	0.209863	0.0452235	3.47443e-06	6697	2-palmitoleoyl-GPC (16:1) levels		0.0245	0.0162	0.1315
rs111295425	13	C	G	0.00268043	20.2997	0.391802	0.086949	6.60276e-06	7555	X-12849 levels		-0.0082	0.0326	0.8007
rs111296862	5	A	G	0.00341333	28.1708	-0.302556	0.0569972	1.10678e-07	8227	1-(1-enyl-palmitoyl)-GPE (p-16:0) levels		0.0225	0.0205	0.2724
rs111296862	5	A	G	0.0024907	20.5921	-0.258863	0.0570384	5.66829e-06	8249	1-(1-enyl-stearoyl)-GPE (p-18:0) levels		0.0225	0.0205	0.2724
rs111296862	5	A	G	0.0024416	19.96	-0.252141	0.05643	7.8879e-06	8157	1-(1-enyl-oleoyl)-GPE (p-18:1) levels		0.0225	0.0205	0.2724
rs111297421	18	G	A	0.00262748	21.7522	-0.240145	0.0514836	3.09383e-06	8259	N-delta-acetylornithine levels		0.0381	0.0216	0.07838
rs11129820	3	T	C	0.00272048	22.497	0.076294	0.0160833	2.09875e-06	8249	Phenol sulfate levels		-0.0111	0.0059	0.05881
rs11129828	3	T	C	0.00331997	21.6317	-0.089998	0.0193473	3.29205e-06	6496	2,3-dihydroxypyridine levels		0.0092	0.0063	0.1423
rs111299714	20	A	G	0.00267616	21.244	0.197508	0.0428461	4.03236e-06	7919	4-hydroxy-2-oxoglutaric acid levels		0.0015	0.0176	0.9326
rs11130012	3	G	A	0.00284112	21.3634	-0.126749	0.027419	3.78806e-06	7500	4-methoxyphenol sulfate levels		0.0007	0.0099	0.9472
rs11130379	3	G	C	0.00268727	21.0414	0.113341	0.0247055	4.48183e-06	7811	Androstenediol (3beta,17beta) monosulfate (2) levels		0.0175	0.0093	0.0592
rs11130546	3	A	C	0.00241696	19.9931	0.103873	0.0232279	7.75327e-06	8254	Methionine sulfone levels		0.01	0.0091	0.2693
rs11130907	3	T	A	0.00279706	21.6595	0.0753953	0.0161981	3.24668e-06	7724	X-13729 levels		0.0071	0.006	0.234
rs111312939	21	C	T	0.00251871	20.8192	-0.102571	0.0224771	5.03378e-06	8247	2-hydroxypalmitate levels		0.0081	0.0086	0.3453
rs11132051	4	T	C	0.00247344	20.2581	0.0809545	0.0179841	6.74908e-06	8172	Ethylmalonate levels		0.0017	0.0064	0.7951
rs111322695	12	G	A	0.00263731	21.7889	0.250757	0.0537134	3.03507e-06	8242	X-11478 levels		0.0028	0.0197	0.8868
rs11132432	4	C	T	0.00481346	22.0265	0.137828	0.0293609	2.67561e-06	4556	Adenosine 5'-diphosphate (ADP) to oxalate (ethanedioate) ratio		-0.0052	0.0079	0.5096
rs111328225	1	G	A	0.00488567	21.4159	0.271702	0.0586982	3.67793e-06	4364	X-24565 levels		0.0276	0.0158	0.08045
rs11132860	4	C	T	0.00238644	19.6372	-0.122154	0.0275623	9.33907e-06	8211	Mannitol/sorbitol levels		-0.0088	0.0098	0.3708
rs111331187	7	T	C	0.00246558	20.2702	-0.112676	0.0250236	6.70708e-06	8203	Metabolonic lactone sulfate levels		-0.004	0.0092	0.6598
rs111331573	19	C	G	0.0027104	22.2096	0.0941172	0.0199685	2.43763e-06	8174	X-12411 levels		0.0018	0.0074	0.8107
rs111332525	2	T	C	0.00257819	20.3919	-0.248619	0.0550491	6.29246e-06	7891	N2-acetyl,N6,N6-dimethyllysine levels		-0.0211	0.0192	0.2718
rs111335119	2	T	C	0.00245907	20.3422	0.356471	0.0790264	6.45874e-06	8254	Glucose to mannitol to sorbitol ratio		-0.0477	0.0306	0.1191
rs111336355	2	T	C	0.0027631	21.2711	-0.190865	0.0413785	3.97567e-06	7679	X-11849 levels		-0.027	0.0174	0.12
rs111336355	2	T	C	0.00316448	22.828	-0.205548	0.0430149	1.76571e-06	7193	X-11847 levels		-0.027	0.0174	0.12
rs111336382	11	C	T	0.00243653	19.7939	0.247229	0.0555623	8.60373e-06	8106	Gluconate levels		-0.0244	0.0231	0.2907
rs11133644	5	C	T	0.00393839	20.0861	-0.108418	0.0241862	7.37303e-06	5082	5alpha-androstan-3alpha,17beta-diol disulfate levels		-0.0008	0.0084	0.9252
rs11133665	5	A	G	0.0108031	89.8152	0.156172	0.0164769	2.58604e-21	8226	1-methylhistidine levels		-0.0134	0.0066	0.0414
rs11133665	5	A	G	0.0160324	134.455	0.184693	0.0159261	4.27555e-31	8254	Methionine sulfone levels		-0.0134	0.0066	0.0414
rs11133665	5	A	G	0.00365688	29.01	0.0915736	0.0169997	7.17363e-08	7906	X-25271 levels		-0.0134	0.0066	0.0414
rs11133857	5	A	G	0.00271588	21.2307	0.0967648	0.0209981	4.06043e-06	7798	Caffeic acid sulfate levels		-0.0041	0.0071	0.563
rs111339300	12	A	G	0.00305054	25.1644	-0.120806	0.0240792	5.24806e-07	8226	1-methylhistidine levels		-0.0036	0.0108	0.7361
rs11134533	5	G	A	0.00254928	21.029	0.0846012	0.0184465	4.51162e-06	8230	1-palmitoyl-2-dihomo-linolenoyl-GPC (16:0/20:3n3 or 6) levels		-0.0052	0.0068	0.4481
rs11134683	5	C	T	0.00245768	20.2125	-0.0690122	0.0153484	6.9123e-06	8206	Phosphate to tryptophan ratio		-0.0089	0.006	0.141
rs111352869	2	T	C	0.0025268	20.8355	0.216941	0.0475211	4.99125e-06	8227	1-palmitoleoyl-GPC (16:1) levels		0.027	0.0197	0.1718
rs11135715	8	G	A	0.0026123	21.621	-0.0798018	0.0171602	3.31272e-06	8257	Proline levels		0.0134	0.0063	0.03322
rs11135910	8	T	C	0.00295511	22.3861	0.0951534	0.0201084	2.22301e-06	7555	Androsterone glucuronide to etiocholanolone glucuronide ratio		0.0596	0.0076	5.386e-15
rs111363018	10	T	C	0.0026693	22.0727	0.119077	0.0253424	2.61801e-06	8249	phosphate to asparagine ratio		0.0065	0.0099	0.5096
rs111363066	14	A	G	0.00313941	25.8715	0.208871	0.0410596	3.63724e-07	8217	Gamma-glutamylglutamine levels		0.0207	0.0156	0.1838
rs11136603	8	G	T	0.00240069	19.5453	0.0682078	0.0154262	9.79962e-06	8124	Sphingomyelin (d18:1/20:2, d18:2/20:1, d16:1/22:2) levels		-0.0091	0.0059	0.1237
rs11136603	8	G	T	0.00259968	21.5423	0.0705537	0.0151992	3.45158e-06	8267	Sphingomyelin (d18:1/22:2, d18:2/22:1, d16:1/24:2) levels		-0.0091	0.0059	0.1237
rs1113666	6	C	T	0.00324233	20.2492	0.0812445	0.0180518	6.77524e-06	6227	Phenylacetylglutamate levels		0.0095	0.0058	0.101
rs1113681	4	A	T	0.00250822	19.5303	0.0771101	0.0174462	9.87523e-06	7769	2-hydroxyglutarate levels		-0.008	0.0061	0.1875
rs11136810	8	G	C	0.00270146	22.342	0.072029	0.0152368	2.27522e-06	8250	N-acetylglycine levels		0.0137	0.0057	0.01649
rs111368659	6	T	C	0.00242325	19.9602	-0.17402	0.0389461	7.88713e-06	8219	2-o-methylascorbic acid levels		0.0095	0.0164	0.5624
rs111373318	17	T	C	0.00276273	22.7642	0.136621	0.0286311	1.82606e-06	8219	Arabitol/xylitol levels		-0.0095	0.0116	0.4118
rs111374216	1	G	A	0.0025207	20.8129	-0.624981	0.136977	5.05039e-06	8238	2-aminoheptanoate levels		-0.0071	0.0117	0.5447
rs111377867	14	T	C	0.00322841	21.1206	-0.407257	0.088603	4.29799e-06	6523	X-24456 levels		0.0714	0.0317	0.02409
rs111380577	7	T	A	0.00311251	25.8208	0.201525	0.0396544	3.73396e-07	8272	Caprate (10:0) levels		0.005	0.0156	0.7511
rs111383346	18	T	G	0.00257323	21.1085	0.154901	0.0337111	4.32859e-06	8184	Glutamate to kynurenine ratio		-0.0185	0.0122	0.129
rs111383346	18	T	G	0.00241788	19.8965	-0.143366	0.032137	8.15527e-06	8211	Phosphate to glutamate ratio		-0.0185	0.0122	0.129
rs111383346	18	T	G	0.00255749	21.2688	0.150161	0.0325562	3.98112e-06	8297	Aspartate to phosphate ratio		-0.0185	0.0122	0.129
rs11138350	9	C	T	0.00250194	20.7254	-0.0733399	0.0161078	5.28657e-06	8265	lactosyl-n-nervonoyl-sphingosine (d18:1/24:1) levels		-0.0175	0.0059	0.002752
rs111385261	9	G	A	0.00257527	21.1485	0.092488	0.0201091	4.23892e-06	8193	Cortisol levels		0.0091	0.0081	0.2645
rs11138640	9	T	A	0.00266846	21.8623	-0.100058	0.0213969	2.92139e-06	8173	Adenosine 5'-monophosphate (AMP) to threonine ratio		-0.0014	0.008	0.8636
rs111388296	5	A	G	0.00251849	20.623	-0.234877	0.0517144	5.57736e-06	8170	2-hydroxyarachidate levels		0.0119	0.0173	0.4916
rs111389080	19	T	C	0.0027513	20.2006	0.428795	0.0953912	6.95305e-06	7324	N-acetylcitrulline levels		-0.0555	0.0416	0.1816
rs11139018	9	C	G	0.00239265	19.8347	0.096831	0.0217395	8.42251e-06	8272	Alpha-ketoglutarate to pyruvate ratio		0.006	0.0078	0.4451
rs11139073	9	T	A	0.00270711	21.6885	-0.221404	0.0475353	3.19788e-06	7992	Phosphate to oleoyl-linoleoyl-glycerol (18:1 to 18:2) [2] ratio		0.0083	0.0161	0.609
rs111393264	3	G	A	0.00240762	19.7322	0.152171	0.0342524	8.88585e-06	8178	2-aminooctanoate levels		0.0003	0.0133	0.9818
rs111394663	2	A	G	0.00250559	20.7532	-0.0845971	0.0185678	5.21082e-06	8264	1-(1-enyl-palmitoyl)-2-oleoyl-GPE (p-16:0/18:1) levels		0.0102	0.0067	0.1279
rs11140055	9	G	T	0.00365119	21.4524	0.162082	0.0349883	3.6134e-06	5856	X-17328 levels		0.0007	0.0113	0.9519
rs11140094	9	A	T	0.0026301	20.1654	-0.10159	0.0226199	7.08315e-06	7649	Deoxycholate levels		-0.0041	0.0077	0.5941
rs111402024	15	C	A	0.00386897	20.1502	-0.493842	0.109993	7.13106e-06	5190	Salicyluric glucuronide levels		0.0207	0.0382	0.5879
rs111402129	7	G	T	0.00269475	21.6217	0.223147	0.0479835	3.31141e-06	8004	X-24556 levels		0.0215	0.0214	0.3157
rs111403524	21	A	G	0.00388998	20.178	-0.249075	0.0554379	7.02696e-06	5169	Alpha-hydroxycaproate levels		0.008	0.0153	0.6001
rs111403544	7	A	T	0.00271573	22.2724	0.214765	0.0455016	2.35907e-06	8181	X-12216 levels		-0.0075	0.0142	0.5977
rs11140382	9	A	G	0.00281908	23.3203	-0.0942182	0.0195081	1.36749e-06	8251	X-11372 levels		0.0019	0.0078	0.8072
rs11140383	9	A	G	0.00255051	20.9779	-0.091915	0.0200656	4.63355e-06	8206	X-11880 levels		0	0.0075	0.9963
rs111409470	1	C	T	0.00243799	19.6469	0.157162	0.0354525	9.29218e-06	8041	Gamma-glutamylleucine levels		-0.0085	0.015	0.5712
rs111410235	14	G	A	0.00268937	19.7447	-0.194973	0.0438723	8.82574e-06	7324	N-acetylcitrulline levels		0.0158	0.0187	0.3976
rs111411231	19	T	C	0.00273816	22.7012	0.176399	0.0370185	1.88714e-06	8270	1-arachidonoyl-GPE (20:4n6) levels		-0.0173	0.0148	0.2419
rs111411231	19	T	C	0.00286915	22.602	0.175367	0.0368824	1.98688e-06	7857	Tetradecadienedioate (C14:2-DC) levels		-0.0173	0.0148	0.2419
rs111415083	8	T	C	0.00367756	23.2652	-0.3816	0.0791017	1.40589e-06	6305	Gamma-CEHC glucuronide levels		-0.014	0.0235	0.5519
rs11141654	9	A	G	0.00281512	23.0927	-0.0960652	0.0199883	1.53924e-06	8182	3-hydroxyoctanoate levels		0.0054	0.0073	0.463
rs11141654	9	A	G	0.00248093	20.4315	-0.0907435	0.020073	6.1644e-06	8217	X-21829 levels		0.0054	0.0073	0.463
rs111421695	3	A	G	0.00357738	22.7154	0.101834	0.0213631	1.87153e-06	6329	Adenosine 3',5'-cyclic monophosphate (cAMP) to taurocholate ratio		0.001	0.0076	0.8965
rs111422112	22	C	T	0.00254044	20.6962	0.342769	0.075336	5.36802e-06	8128	Ribitol levels		-0.0089	0.0285	0.7545
rs11142400	9	A	G	0.00260719	21.6073	0.0755842	0.0162584	3.33642e-06	8268	1-linoleoyl-GPI (18:2) levels		-0.0015	0.006	0.7968
rs11142602	9	G	T	0.00269167	20.7737	-0.199552	0.0437767	5.15432e-06	7699	X-21821 levels		-0.0088	0.0157	0.5763
rs11142690	9	G	A	0.00245758	20.0318	0.209088	0.0467106	7.59682e-06	8133	Alpha-ketobutyrate to 3-methyl-2-oxobutyrate ratio		-0.0123	0.0169	0.4683
rs11142789	9	T	C	0.00271383	20.2567	-0.1015	0.0225488	6.75171e-06	7446	X-12729 levels		-0.007	0.0075	0.3536
rs111428438	8	T	C	0.00274687	22.3715	-0.164755	0.0348287	2.24033e-06	8124	Sphingomyelin (d18:1/20:2, d18:2/20:1, d16:1/22:2) levels		-0.159	0.0142	4.639e-29
rs11143057	9	A	T	0.00250351	20.6455	-0.0734566	0.0161646	5.51227e-06	8228	Arachidate (20:0) levels		0.0036	0.0059	0.5366
rs111430634	11	G	A	0.00368916	20.1063	-0.169716	0.0378422	7.29678e-06	5432	N-acetylalliin levels		0.0211	0.0106	0.04698
rs111430959	1	A	T	0.00285656	21.9927	0.16182	0.0345014	2.72886e-06	7679	3-(3-amino-3-carboxypropyl)uridine levels		-0.0216	0.0148	0.1435
rs111435668	18	T	C	0.0031943	24.393	0.223242	0.0451946	7.8297e-07	7614	Salicylate to taurocholate ratio		-0.0422	0.0202	0.0371
rs111435694	5	A	G	0.00243883	19.507	0.251708	0.0569833	9.99779e-06	7981	Retinol (Vitamin A) to oleoyl-linoleoyl-glycerol (18:1 to 18:2) [2] ratio		-0.0251	0.0242	0.2993
rs111435770	3	C	T	0.00238639	19.6846	1.08927	0.245482	9.11053e-06	8231	N-acetyl-beta-alanine levels		-0.0278	0.0312	0.3722
rs111436575	9	C	A	0.00266813	22.0924	-0.117224	0.0249369	2.59097e-06	8260	1-(1-enyl-palmitoyl)-2-linoleoyl-GPC (p-16:0/18:2) levels		-0.0219	0.0093	0.01873
rs11144036	9	A	G	0.00292374	23.4145	0.207609	0.0428992	1.30196e-06	7987	X-24295 levels		-0.0135	0.0146	0.3557
rs111441913	10	C	G	0.00356951	20.6734	0.293592	0.0645599	5.42622e-06	5773	3-(3-hydroxyphenyl)propionate sulfate levels		0.0136	0.02	0.4947
rs11144582	9	T	A	0.00320919	23.1935	0.107208	0.0222579	1.46005e-06	7206	Glyco-beta-muricholate levels		0.0073	0.0074	0.3274
rs11144772	9	T	A	0.00243617	20.0913	0.12084	0.0269559	7.36461e-06	8229	6-hydroxyindole sulfate levels		-0.0138	0.0095	0.1461
rs11145055	9	A	G	0.00307686	24.0273	-0.286595	0.0584602	9.46785e-07	7787	(R)-3-hydroxybutyrylcarnitine levels		-0.003	0.0235	0.8996
rs111453384	3	C	G	0.004966	20.9363	0.404408	0.0883621	4.72346e-06	4197	4-acetaminophen sulfate levels		-0.011	0.0252	0.6626
rs111461700	18	C	G	0.00236009	19.5192	0.328526	0.0743509	9.9347e-06	8253	X-11308 levels		-0.0465	0.0393	0.2369
rs11146276	10	C	T	0.00271046	19.6009	0.0726726	0.0164124	9.51542e-06	7214	Linoleoyl ethanolamide levels		-0.0061	0.0058	0.2857
rs11146276	10	C	T	0.0028879	21.4179	0.0770768	0.0166524	3.68214e-06	7397	2,2'-Methylenebis(6-tert-butyl-p-cresol) levels		-0.0061	0.0058	0.2857
rs11146389	10	G	T	0.00251022	20.5173	0.0713029	0.0157396	5.89363e-06	8155	Piperine levels		0.0006	0.0057	0.9175
rs11146486	10	A	C	0.0024211	19.8672	-0.287403	0.0644718	8.27986e-06	8188	Glutamate to pyruvate ratio		0.0015	0.0224	0.9483
rs111471249	2	T	C	0.00289545	23.2309	-0.204596	0.0424434	1.43247e-06	8002	X-24947 levels		-0.0066	0.0159	0.677
rs111471465	14	T	C	0.00283754	23.5105	0.106125	0.0218844	1.23881e-06	8264	Urate levels		-0.0116	0.0087	0.185
rs11147164	12	G	A	0.00265508	21.8003	0.138902	0.0297457	3.01701e-06	8191	Glucose-to-mannose ratio		0.0036	0.0105	0.7336
rs11147620	13	G	A	0.00407887	19.5072	-0.313883	0.0710524	9.97891e-06	4765	Nisinate (24:6n3) levels		-0.0066	0.0214	0.7587
rs111476945	18	T	C	0.00262209	20.2116	-0.309488	0.0688314	6.91413e-06	7690	X-17654 levels		-0.0106	0.0239	0.6573
rs111481046	16	C	T	0.00266639	21.8534	-0.180557	0.0386191	2.93496e-06	8176	X-23659 levels		0.0262	0.0177	0.1387
rs111481700	17	A	G	0.00239225	19.8433	-0.216859	0.0486763	8.38465e-06	8277	Sphingomyelin (d18:0/20:0, d16:0/22:0) levels		-0.0115	0.0181	0.5245
rs11148415	13	G	C	0.00269632	19.8337	0.0798333	0.0179235	8.42374e-06	7338	Spermidine to carnitine ratio		-0.0019	0.0062	0.7658
rs111490965	4	T	A	0.00290692	24.0257	-0.216114	0.0440851	9.47675e-07	8243	Citrulline to dimethylarginine (SDMA + ADMA) ratio		0.0467	0.0185	0.01178
rs111495139	15	G	A	0.00270023	22.2858	0.12703	0.0269054	2.34303e-06	8233	3-methyl catechol sulfate (1) levels		0.0003	0.0095	0.9716
rs111496438	3	G	A	0.00288075	21.7778	-0.253486	0.0543112	3.05215e-06	7540	X-24243 levels		-0.0145	0.0202	0.4736
rs111498995	5	T	A	0.00266346	21.7625	0.275959	0.0591476	3.07719e-06	8151	Threonate levels		-0.0109	0.0221	0.6215
rs111499087	1	A	T	0.00240043	19.7213	0.229168	0.0515981	8.93738e-06	8198	Leucine to N-palmitoyl-sphingosine (d18:1 to 16:0) ratio		0.0319	0.0205	0.1194
rs11150021	16	G	A	0.00330415	22.1946	-0.0831519	0.0176475	2.45527e-06	6697	2-palmitoleoyl-GPC (16:1) levels		0.0012	0.0062	0.8412
rs111501930	7	A	G	0.00292575	20.288	-0.292288	0.0648827	6.64141e-06	6916	X-21733 levels		0.009	0.0208	0.6641
rs111505931	21	A	G	0.00254407	20.9503	-0.180563	0.039444	4.70124e-06	8216	Cysteine levels		-0.0044	0.0163	0.7844
rs111508080	2	A	G	0.00255147	20.6098	0.235298	0.0518236	5.61591e-06	8059	X-24801 levels		-0.0109	0.0182	0.5495
rs111510535	2	A	G	0.00265893	21.0722	-0.0790837	0.0172257	4.41042e-06	7906	4-hydroxyphenylacetate levels		-0.0003	0.0069	0.9699
rs111513152	9	G	A	0.00297104	24.1223	-0.175454	0.0357191	9.01358e-07	8097	Tiglylcarnitine (c5:1-dc) levels		-0.007	0.0135	0.606
rs111513209	5	C	A	0.00237902	19.7071	-0.261547	0.0589096	9.00433e-06	8266	1-(1-enyl-palmitoyl)-2-palmitoyl-GPC (P-16:0/16:0) levels		0.0181	0.0263	0.4928
rs111513900	10	C	T	0.0026322	21.7994	0.173122	0.0370747	3.01858e-06	8262	1-(1-enyl-palmitoyl)-2-arachidonoyl-GPE (p-16:0/20:4) levels		0.0064	0.0138	0.6421
rs111517692	9	A	G	0.00279767	22.8285	0.186098	0.0389448	1.76596e-06	8139	1,5-anhydroglucitol (1,5-ag) levels		-0.0099	0.0165	0.5509
rs111519123	18	G	A	0.00243253	19.9345	0.266989	0.0597913	7.99388e-06	8177	Cystine levels		-0.0276	0.021	0.1886
rs11152173	18	T	C	0.00242119	20.0573	-0.0713051	0.0159196	7.49641e-06	8266	Isovalerylcarnitine (C5) levels		0.0029	0.0063	0.6437
rs111526650	21	C	G	0.00240901	19.7968	0.35998	0.0808962	8.59107e-06	8200	3-methyl-2-oxovalerate to 3-methyl-2-oxobutyrate ratio		0.0174	0.0399	0.6623
rs111528473	6	A	G	0.00252318	20.836	0.403688	0.0884272	4.99021e-06	8239	3-hydroxydecanoate levels		-0.0222	0.0322	0.4901
rs111528892	13	A	G	0.00248262	20.4729	-0.342292	0.0756405	6.03258e-06	8228	N-acetylphenylalanine levels		-0.0062	0.0318	0.8462
rs111530035	18	G	C	0.00249235	20.6007	-0.142474	0.0313864	5.64242e-06	8247	Valine levels		-0.0103	0.0128	0.4217
rs11153053	6	T	G	0.00309991	21.1107	0.103299	0.0224792	4.32077e-06	6791	Phosphate to acetoacetate ratio		-0.0013	0.0072	0.8626
rs111534509	5	A	G	0.00248951	20.2803	0.157601	0.034992	6.67078e-06	8128	Ribitol levels		-0.0007	0.0143	0.9632
rs111538191	5	T	A	0.00282159	20.8738	0.211072	0.0461925	4.89111e-06	7379	X-12117 levels		-0.0342	0.0169	0.04303
rs11154049	6	T	C	0.00248944	19.7157	0.0712703	0.016049	8.96315e-06	7902	Gamma-glutamyltryptophan levels		0.0029	0.0057	0.6068
rs111540621	2	G	C	0.10335	942.384	-0.541019	0.0176216	1e-200	8178	2-aminooctanoate levels		0.0171	0.0069	0.01295
rs111541878	12	A	G	0.00265656	22.0069	0.203732	0.0434237	2.70918e-06	8264	Urate levels		0.031	0.0167	0.06259
rs11154190	6	T	C	0.00244426	19.9083	0.0907647	0.0203398	8.10414e-06	8127	Phenylacetylcarnitine levels		0.0017	0.0085	0.8418
rs111545172	13	T	C	0.00289576	22.9342	0.182935	0.0381944	1.67134e-06	7899	5-dodecenoylcarnitine (C12:1) levels		0.0022	0.0146	0.8815
rs111550309	15	A	C	0.0024654	20.4565	0.2283	0.0504705	6.08455e-06	8279	Adrenate (22:4n6) levels		0.0091	0.0223	0.683
rs11155234	6	T	C	0.00317149	20.0599	-0.0970953	0.0216753	7.48066e-06	6307	Fructose to maltose ratio		0.0047	0.0072	0.518
rs11155377	6	A	T	0.00330039	19.9109	0.122053	0.0273483	8.08554e-06	6015	Hexanoylglycine levels		0.0025	0.0082	0.7612
rs1115540	8	G	A	0.00249917	20.4895	-0.070871	0.0156549	5.98014e-06	8180	X-12026 levels		-0.0057	0.006	0.3447
rs111557145	12	C	T	0.00282635	23.2078	0.097451	0.0202263	1.44976e-06	8190	Adenosine 5'-monophosphate (AMP) to proline ratio		-0.0003	0.0079	0.9677
rs111557145	12	C	T	0.00264067	21.6526	0.093876	0.0201719	3.25866e-06	8180	Adenosine 5'-monophosphate (AMP) to tryptophan ratio		-0.0003	0.0079	0.9677
rs111557696	7	G	A	0.00252801	20.8734	0.299805	0.0656129	4.8935e-06	8238	Fructosyllysine levels		0.0204	0.0241	0.3977
rs11155856	6	T	C	0.00268784	21.8545	-0.208427	0.044579	2.93305e-06	8111	1-stearoyl-2-oleoyl-GPI (18:0/18:1) levels		0.0415	0.0163	0.01081
rs11155856	6	T	C	0.00251619	20.4855	-0.204026	0.0450722	5.99248e-06	8123	1-palmitoyl-2-oleoyl-GPI (16:0/18:1) levels		0.0415	0.0163	0.01081
rs111561314	12	A	G	0.002646	21.8874	0.17601	0.0376173	2.88333e-06	8252	X-13866 levels		-0.0001	0.0153	0.9939
rs111563093	17	G	A	0.00432309	21.4922	-0.452239	0.0975304	3.53667e-06	4952	X-18935 levels		0.0176	0.028	0.5297
rs111563930	3	A	T	0.00240254	19.5773	-0.0707571	0.0159897	9.63711e-06	8131	Decadienedioic acid (C10:2-DC) levels		0.0008	0.0061	0.8936
rs111564964	9	C	T	0.00254704	21.1204	-0.287616	0.0625763	4.30174e-06	8273	Alpha-ketoglutarate to proline ratio		0.0194	0.0242	0.4231
rs111566352	8	A	G	0.00407955	19.957	-0.249733	0.0558907	7.88636e-06	4874	X-21845 levels		0.0041	0.0207	0.8408
rs11156811	14	T	A	0.00239477	19.6987	0.152078	0.0342606	9.04364e-06	8208	Pro-hydroxy-pro levels		-0.0106	0.0118	0.3671
rs111568909	12	C	T	0.00264268	21.9208	-0.393599	0.0840568	2.83354e-06	8275	Behenoyl dihydrosphingomyelin (d18:0/22:0) levels		0.0336	0.0348	0.3343
rs111570199	14	T	C	0.00297475	24.4389	0.20095	0.0406438	7.64694e-07	8193	Myo-inositol levels		0.0139	0.0153	0.3646
rs11157553	14	C	G	0.00286012	23.6379	-0.0756649	0.015561	1.15923e-06	8243	3-hydroxyoctanoylcarnitine (2) levels		-0.0104	0.0057	0.06836
rs11157835	14	A	G	0.00253298	20.8867	0.136275	0.0298146	4.85988e-06	8227	3-hydroxyhexanoylcarnitine (1) levels		-0.0107	0.0116	0.3569
rs1115784	8	G	A	0.107041	987.868	0.489449	0.0155706	1e-200	8243	N-acetylputrescine levels		0.0087	0.0061	0.1535
rs111581932	12	T	C	0.00281717	23.2593	-0.189271	0.0392404	1.41159e-06	8235	Tryptophan levels		0.0025	0.0149	0.8656
rs111582465	3	A	G	0.00258777	21.4097	-0.195231	0.0421882	3.69919e-06	8254	Uridine to pseudouridine ratio		-0.0373	0.019	0.0496
rs111582663	5	A	C	0.00271094	22.4587	-0.215794	0.0455297	2.14109e-06	8264	1-myristoyl-2-arachidonoyl-GPC (14:0/20:4) levels		0.0076	0.0208	0.7144
rs111583939	14	G	A	0.00249837	20.6306	-0.234037	0.05152	5.55514e-06	8239	7-methylguanine levels		-0.0319	0.0236	0.1776
rs11158414	14	C	T	0.00247046	20.3302	0.0685969	0.0152118	6.49936e-06	8211	Arabonate/xylonate levels		-0.0002	0.0059	0.9724
rs111586617	4	A	G	0.00251149	20.7467	-0.147973	0.0324829	5.22817e-06	8242	2-aminobutyrate levels		-0.0043	0.0116	0.7085
rs111588163	12	G	A	0.00275766	21.2429	-0.181741	0.0394266	4.0345e-06	7684	Glutarate (C5-DC) to salicylate ratio		0.0202	0.0144	0.1609
rs111588163	12	G	A	0.00270623	20.6557	0.178894	0.0393567	5.48181e-06	7614	Salicylate to taurocholate ratio		0.0202	0.0144	0.1609
rs11158833	14	G	A	0.00317551	21.9808	-0.0922378	0.0196709	2.74475e-06	6902	Suberate (C8-DC) levels		-0.0115	0.0066	0.08215
rs111589439	15	C	T	0.00248562	20.0865	-0.527905	0.117774	7.38182e-06	8063	1-linoleoyl-2-arachidonoyl-GPC (18:2/20:4n6) levels		0.0027	0.0315	0.9314
rs11158997	14	C	G	0.00258663	20.1502	-0.0823887	0.0183515	7.13949e-06	7772	Pregnenolone sulfate levels		0.0109	0.0068	0.1091
rs11159052	14	T	C	0.00246767	20.0747	0.0658348	0.0146919	7.42843e-06	8117	3-methylcytidine levels		0.0026	0.0055	0.6408
rs11159586	14	G	A	0.00238181	19.6586	-0.0677701	0.015283	9.23588e-06	8236	Glycochenodeoxycholate glucuronide (1) levels		0.005	0.0055	0.364
rs111597178	12	A	G	0.00432568	19.7847	0.214706	0.0482596	8.62777e-06	4556	Adenosine 5'-diphosphate (ADP) to glutamate ratio		-0.0071	0.0141	0.6156
rs111599121	10	A	G	0.00299859	20.3134	0.186816	0.0414437	6.5536e-06	6756	Adenosine 3',5'-cyclic monophosphate (camp) levels		-0.0023	0.0138	0.8679
rs11160050	14	G	A	0.00245255	20.1849	0.125943	0.028029	7.01221e-06	8212	1-linoleoylglycerol (18:2) levels		-0.0113	0.0111	0.3098
rs111604361	18	T	C	0.00275091	21.7756	0.301002	0.0644955	3.05585e-06	7896	X-12906 levels		-0.0021	0.0283	0.9412
rs1116046	5	T	A	0.00251647	20.7905	-0.132929	0.0291497	5.11035e-06	8243	Methionine sulfoxide levels		-0.005	0.0115	0.6615
rs111610950	16	A	G	0.00317572	20.7525	-0.175295	0.038474	5.20897e-06	6516	X-25433 levels		-0.0087	0.0129	0.5009
rs11161178	15	G	A	0.00274757	22.4214	0.0883071	0.0186471	2.18295e-06	8140	Palmitoyl-sphingosine-phosphoethanolamine (d18:1/16:0) levels		-0.0184	0.0069	0.007472
rs111612597	3	C	A	0.00308667	21.5373	0.15855	0.0341592	3.45862e-06	6958	3-methyladipate levels		-0.0036	0.0121	0.7659
rs11161452	1	T	C	0.0031021	22.6163	-0.0815512	0.0171459	1.97164e-06	7270	Ceramide (d18:1/14:0, d16:1/16:0) levels		0.0061	0.0057	0.2887
rs11161609	1	T	G	0.00521895	43.1826	-0.0981957	0.0149412	4.95969e-11	8233	Dimethylarginine (sdma + adma) levels		-0.0191	0.0057	0.0008252
rs11161609	1	T	G	0.00384053	31.7719	0.0880975	0.0156275	1.72698e-08	8243	Citrulline to dimethylarginine (SDMA + ADMA) ratio		-0.0191	0.0057	0.0008252
rs111620962	20	G	A	0.00246231	20.1495	0.187067	0.0416689	7.14328e-06	8165	Glycolithocholate sulfate levels		0.005	0.0164	0.7597
rs111621771	9	G	A	0.00243539	19.8383	-0.207142	0.046501	8.40642e-06	8128	Hexanoylglutamine levels		0.006	0.0189	0.7496
rs11162315	1	C	A	0.00248819	20.484	-0.0848736	0.0187505	5.99746e-06	8214	6-bromotryptophan levels		-0.0046	0.0066	0.4897
rs111624890	10	T	C	0.00289078	20.413	0.192307	0.0425579	6.22156e-06	7043	Glycolithocholate to glycolithocholate sulfate ratio		0.0231	0.0144	0.1088
rs111625078	18	G	A	0.00421782	22.9617	0.216001	0.0450686	1.64544e-06	5423	X-22509 levels		0.0157	0.0138	0.2529
rs111625726	4	C	T	0.00278753	21.7923	-0.0803789	0.0172161	3.02946e-06	7798	Caffeic acid sulfate levels		0.0139	0.0061	0.02379
rs11162812	1	T	A	0.00249354	20.1356	0.0725099	0.016157	7.19556e-06	8057	X-16397 levels		0.0052	0.0057	0.3689
rs111632193	4	A	C	0.0028381	23.1764	-0.0966009	0.0200634	1.47366e-06	8145	Eicosenoylcarnitine (C20:1) levels		-0.0151	0.0074	0.04098
rs111632417	3	G	A	0.00239449	19.5739	-0.132797	0.0300121	9.65474e-06	8157	Citrulline levels		-0.0154	0.0127	0.2231
rs11163320	1	T	C	0.00239946	19.8359	0.157572	0.0353753	8.41692e-06	8249	1-palmitoyl-2-oleoyl-gpc (16:0/18:1) levels		-0.0144	0.0131	0.2715
rs111635576	2	T	G	0.00250878	20.5583	0.300168	0.0661938	5.76883e-06	8176	X-23659 levels		-0.0194	0.0293	0.5092
rs111647732	10	T	C	0.00358595	28.2114	-0.179097	0.0337148	1.08359e-07	7841	N-acetyltyrosine levels		0.0014	0.0131	0.9137
rs111658324	16	T	C	0.00271042	21.8048	-0.320708	0.068672	3.00997e-06	8025	X-17653 levels		0.0137	0.0236	0.5599
rs111658339	14	G	T	0.00313836	26.0328	0.300319	0.0588532	3.34593e-07	8271	N-acetylarginine levels		-0.0147	0.0237	0.5353
rs11166064	1	A	G	0.00259981	21.4627	-0.142536	0.0307631	3.5978e-06	8236	N-acetyl-isoputreanine levels		0.0184	0.0119	0.122
rs111661818	15	T	C	0.0027428	22.4923	-0.0839231	0.0176934	2.1038e-06	8180	X-12026 levels		0.0098	0.0069	0.1535
rs111663143	18	C	T	0.00282473	23.3559	0.125883	0.0260445	1.3423e-06	8247	Phosphate levels		0.0039	0.0099	0.6966
rs111665457	15	G	T	0.00251653	19.6406	-0.219874	0.0496067	9.32107e-06	7787	(R)-3-hydroxybutyrylcarnitine levels		0.0038	0.0199	0.8489
rs11166576	1	A	G	0.00248779	20.4532	0.0720368	0.0159265	6.09444e-06	8203	X-21364 levels		0.0005	0.006	0.9296
rs11166780	8	C	A	0.00306347	22.472	0.135978	0.0286806	2.12553e-06	7315	N-carbamoylalanine levels		-0.0141	0.0102	0.1663
rs11166865	8	A	C	0.00281804	20.6411	-0.0846751	0.018635	5.52263e-06	7306	Benzoate levels		-0.0063	0.0065	0.3324
[truncated: 32,371 more rows]

## Sheet: ST2
Table ST2 The characteristics of SNPs and their genetic associations with plasma metabolome and PCa (GWAS Catalog study accession id: GCST006085)
SNP	CHR	Effect Allele	Reference Allele	Summary statistics for exposure								Summary statistics for PCa (Study accession id: GCST006085)
				R2	F	Beta	SE	P value	samplesize	id.exposure		Beta	SE	P value
rs10000291	4	T	C	0.00478367	39.6742	0.0954508	0.0151521	2.98559e-10	8256	3-formylindole levels		-0.0044	0.0085	0.6067
rs10001311	4	C	G	0.00263099	21.7181	0.0708456	0.0152002	3.14912e-06	8235	Glycerol to carnitine ratio		0.0075	0.0094	0.4282
rs1000136	7	T	C	0.00393655	22.0528	-0.0733014	0.0156064	2.64178e-06	5582	17alpha-hydroxypregnanolone glucuronide levels		-0.0122	0.0084	0.1446
rs1000141	2	T	C	0.00275431	22.7333	0.0734663	0.0154065	1.85579e-06	8233	3-methyl-2-oxovalerate to 4-methyl-2-oxopentanoate ratio		-0.0072	0.008	0.3677
rs1000156	8	G	A	0.00270733	22.3147	-0.0892357	0.0188882	2.30793e-06	8222	Glycerate levels		-0.0082	0.0103	0.4307
rs10003807	4	C	T	0.00349753	25.5655	-0.214142	0.0423463	4.2609e-07	7286	3-methoxycatechol sulfate (2) levels		0.0292	0.0226	0.1958
rs10004304	4	T	C	0.00274083	22.1271	0.0952775	0.0202523	2.54455e-06	8053	X-24241 levels		0.014	0.0107	0.1914
rs10004542	4	G	A	0.00298032	21.2146	0.0814848	0.0176888	4.09376e-06	7099	Tartarate levels		0.0043	0.009	0.6313
rs1000533	1	C	T	0.00258578	21.2532	-0.0744348	0.016144	4.01341e-06	8200	3-methyl-2-oxovalerate to 3-methyl-2-oxobutyrate ratio		-0.0041	0.0084	0.6221
rs10005620	4	A	C	0.0024605	19.6832	0.0863954	0.019471	9.11692e-06	7982	X-21471 levels		0.0026	0.0106	0.809
rs10005957	4	T	C	0.00286516	23.7285	-0.184216	0.0378129	1.10597e-06	8260	Hydroxypalmitoyl sphingomyelin (d18:1/16:0(OH)) levels		0.013	0.0192	0.5001
rs10006032	4	G	A	0.00251192	20.6748	-0.15194	0.0334117	5.42817e-06	8212	1-linoleoylglycerol (18:2) levels		-0.0363	0.0199	0.0681
rs10006132	4	A	G	0.0034405	28.4925	0.106176	0.0198888	9.37219e-08	8255	X-12680 levels		-0.0131	0.0108	0.2234
rs10006723	4	T	G	0.00298253	24.5	0.170956	0.0345341	7.40711e-07	8192	Carnitine levels		-0.0666	0.0183	0.0002748
rs10006729	4	G	A	0.00274463	22.8321	-0.069881	0.0146229	1.76268e-06	8298	Isoleucine to phosphate ratio		0.0056	0.0083	0.5014
rs1000768	11	T	G	0.00237861	19.6226	0.0683876	0.0154364	9.41139e-06	8232	Glycosyl-N-behenoyl-sphingadienine (d18:2/22:0) levels		-0.0002	0.0085	0.9768
rs10007799	4	A	G	0.00254153	20.6082	-0.159871	0.0352124	5.62026e-06	8090	Carboxyethyl-gaba levels		-0.0155	0.0182	0.393
rs1000821	17	T	C	0.0047254	39.1411	0.0955501	0.0152708	3.92298e-10	8246	Sphingosine 1-phosphate levels		0.0002	0.0087	0.9837
rs10008293	4	A	T	0.00240747	19.9168	0.0678932	0.0152112	8.06852e-06	8255	Myristoleate (14:1n5) levels		0.0082	0.0084	0.3285
rs10008293	4	A	T	0.00244219	20.0113	0.0672962	0.0150418	7.67899e-06	8176	Glycerol to sulfate ratio		0.0082	0.0084	0.3285
rs10008401	4	C	T	0.00318114	22.0199	0.0800086	0.0170477	2.68944e-06	6902	Suberate (C8-DC) levels		0.0066	0.0083	0.4252
rs10008952	4	T	G	0.00267626	19.8789	-0.0785743	0.0176208	8.22747e-06	7410	2'-deoxyuridine to cytidine ratio		-0.0072	0.0094	0.4444
rs10009978	4	T	C	0.0024351	20.0751	-0.113294	0.0252828	7.42704e-06	8226	tryptophan to tyrosine ratio		-0.012	0.0133	0.3698
rs10010973	4	G	T	0.00242365	20.0121	0.089141	0.0199241	7.67584e-06	8239	7-methylguanine levels		-0.0208	0.0115	0.06928
rs10011241	4	C	T	0.00270072	20.3427	-0.248843	0.0551649	6.4555e-06	7514	4-oxo-retinoic acid levels		-0.0479	0.0283	0.09054
rs1001145	6	C	T	0.00253072	20.9491	0.0806537	0.0176193	4.70366e-06	8259	Cis-3,4-methyleneheptanoylcarnitine levels		0.0027	0.0109	0.8038
rs10011572	4	T	G	0.00257142	20.4723	-0.0926567	0.0204757	6.0337e-06	7943	Succinate levels		-0.0022	0.0115	0.8457
rs10011993	4	C	A	0.00330156	27.338	0.0809351	0.0154775	1.70236e-07	8255	2-hydroxy-4-(methylthio)butanoic acid levels		0.0219	0.0092	0.01706
rs10013439	4	A	G	0.00278645	19.6966	-0.113268	0.0255182	9.05026e-06	7051	Picolinate levels		0.0025	0.0127	0.8465
rs10014286	4	C	T	0.0024344	20.0743	-0.0914222	0.0204023	7.43017e-06	8228	Arachidate (20:0) levels		-0.0191	0.0105	0.06972
rs10014755	4	G	A	0.00739275	60.5582	-0.12144	0.0156035	7.09071e-15	8133	Alpha-ketobutyrate to 3-methyl-2-oxobutyrate ratio		0.0029	0.0081	0.718
rs10014780	4	G	A	0.00251546	20.8982	-0.0956574	0.0209224	4.83094e-06	8289	3-methylhistidine levels		0.0025	0.0109	0.8207
rs10016457	4	T	G	0.00249976	20.6421	-0.0680842	0.0149836	5.52175e-06	8239	Creatinine levels		0.003	0.009	0.7411
rs10016748	4	C	T	0.00425228	24.8924	-0.097394	0.0195175	6.03517e-07	5831	Glucuronide of C12H22O4 (1) levels		-0.0081	0.0089	0.3627
rs10017190	4	T	G	0.00280564	23.2904	0.0772922	0.0160138	1.38887e-06	8280	4-vinylphenol sulfate levels		0.0031	0.0085	0.7128
rs10017259	4	A	G	0.00252565	20.9349	-0.0830187	0.0181421	4.73878e-06	8270	1-arachidonoyl-GPE (20:4n6) levels		-0.0185	0.0098	0.05965
rs10018182	4	G	T	0.00272289	21.2856	-0.0741575	0.0160715	3.94559e-06	7798	X-11483 levels		0.0067	0.0079	0.4008
rs10018448	4	G	A	0.00485572	40.0404	0.0938716	0.0148331	2.47555e-10	8208	Alpha-hydroxyisovalerate levels		0.0033	0.0081	0.6867
rs10019927	4	A	G	0.00274739	22.6237	0.100043	0.0210306	1.96494e-06	8214	N,N,N-trimethyl-5-aminovalerate levels		-0.0122	0.0132	0.3573
rs10020341	4	G	A	0.0024261	19.9326	-0.228497	0.0511735	8.00122e-06	8198	Erythronate levels		-0.0276	0.0326	0.3971
rs10020631	4	A	G	0.0128067	106.118	-0.178664	0.0173416	6.85239e-25	8182	Androsterone sulfate levels		0.0007	0.0129	0.959
rs10021230	4	A	T	0.00255069	20.895	0.0832449	0.0182089	4.83846e-06	8173	Cis-4-decenoate (10:1n6) levels		-0.0038	0.0099	0.7015
rs10022078	4	C	G	0.00260198	20.3015	0.167617	0.0371962	6.59704e-06	7784	X-11632 levels		0.0017	0.0207	0.9343
rs10022238	4	T	G	0.00256896	20.5737	0.0800211	0.0176398	5.72257e-06	7990	Branched chain 14:0 dicarboxylic acid levels		-0.011	0.0093	0.2356
rs10022440	4	A	G	0.00327954	20.3178	-0.14809	0.0328486	6.53577e-06	6177	Glycine conjugate of C10H12O2 levels		-0.0009	0.0181	0.9617
rs10022462	4	T	C	0.00419231	29.8823	0.0925183	0.0169223	4.57077e-08	7100	Isovalerylglycine levels		0.0196	0.0081	0.01576
rs10022462	4	T	C	0.00327168	26.9585	-0.0815387	0.0157023	2.07173e-07	8215	2-hydroxybutyrate/2-hydroxyisobutyrate levels		0.0196	0.0081	0.01576
rs10022462	4	T	C	0.00736591	61.1455	-0.122581	0.0156743	5.26012e-15	8242	2-aminobutyrate levels		0.0196	0.0081	0.01576
rs10022462	4	T	C	0.00244336	20.0601	-0.0705048	0.0157398	7.48569e-06	8192	Alpha-ketobutyrate levels		0.0196	0.0081	0.01576
rs10022619	4	T	C	0.00282193	22.5572	-0.211174	0.0444573	2.03377e-06	7973	Methyl glucopyranoside (alpha + beta) levels		0.057	0.0228	0.0126
rs10023065	4	G	T	0.00519823	27.1041	0.102591	0.0197019	1.91734e-07	5189	(2,4 or 2,5)-dimethylphenol sulfate levels		0.0124	0.0079	0.1194
rs10023688	4	T	C	0.0027401	20.2857	0.0845451	0.0187687	6.65074e-06	7385	X-12851 levels		-0.0183	0.009	0.04258
rs1002607	9	C	T	0.00305105	25.3064	-0.078572	0.0156171	4.87509e-07	8271	Serine levels		0.012	0.0084	0.1526
rs1002607	9	C	T	0.00256806	21.0995	-0.0725343	0.015789	4.34906e-06	8197	Serine to alpha-tocopherol ratio		0.012	0.0084	0.1526
rs10026304	4	G	A	0.00240596	19.8608	-0.119442	0.0267982	8.30844e-06	8237	3-hydroxydecanoylcarnitine levels		0.0129	0.0144	0.3716
rs1002762	20	G	A	0.0029066	23.9707	-0.0958491	0.0195747	9.75154e-07	8225	1-oleoylglycerol (18:1) levels		-0.0047	0.011	0.6697
rs10028378	4	G	T	0.00293222	21.5358	0.0996459	0.0214694	3.46238e-06	7325	3-hydroxysebacate levels		-0.0103	0.0108	0.3434
rs10028378	4	G	T	0.00290372	19.6922	0.102313	0.0230526	9.06922e-06	6764	X-23655 levels		-0.0103	0.0108	0.3434
rs10028455	4	C	G	0.00503069	23.1015	-0.172161	0.0358113	1.52871e-06	4571	Adenosine 5'-diphosphate (ADP) to fructose ratio		0.0117	0.0143	0.4146
rs10028561	4	A	T	0.00334299	22.4564	0.0927406	0.0195675	2.14227e-06	6697	2-palmitoleoyl-GPC (16:1) levels		-0.0057	0.0092	0.5351
rs1002878	9	C	T	0.00253614	20.7755	-0.0848218	0.0186071	5.15039e-06	8173	Adenosine 5'-monophosphate (AMP) to threonine ratio		0.007	0.0095	0.4607
rs10029516	4	T	G	0.00289112	21.7028	0.074466	0.0159824	3.17342e-06	7487	2-methoxyhydroquinone sulfate (1) levels		0.004	0.0088	0.6507
rs1002981	8	C	G	0.00275172	21.5502	-0.0813106	0.0175132	3.4367e-06	7812	Cysteine-glutathione disulfide levels		-0.0106	0.0088	0.2279
rs10029837	4	T	C	0.00457058	20.9789	-0.110356	0.0240885	4.6213e-06	4571	Adenosine 5'-diphosphate (ADP) to fructose ratio		-0.017	0.0099	0.08542
rs10029860	4	A	C	0.00369996	30.4375	0.0771329	0.0139792	3.43499e-08	8198	Erythronate levels		0.008	0.0083	0.3377
rs10029860	4	A	C	0.00391613	32.27	0.0827734	0.0145693	1.33641e-08	8210	5,6-dihydrouridine levels		0.008	0.0083	0.3377
rs10029860	4	A	C	0.00500624	41.3131	0.091721	0.0142683	1.29028e-10	8213	Pseudouridine levels		0.008	0.0083	0.3377
rs10029860	4	A	C	0.00468817	28.8268	0.0902922	0.0168144	7.87705e-08	6122	S-adenosylhomocysteine (SAH) to leucine ratio		0.008	0.0083	0.3377
rs1003023	22	C	G	0.00401435	24.4694	0.248964	0.0503215	7.51854e-07	6073	Ceramide (d18:1/17:0, d17:1/18:0) levels		0.0322	0.0209	0.1234
rs10030676	4	T	A	0.00243737	20.0964	-0.142847	0.031861	7.34515e-06	8227	3-hydroxyhexanoylcarnitine (1) levels		0.0317	0.0178	0.07465
rs10031168	4	C	T	0.0061656	50.276	-0.121506	0.0171342	1.32699e-12	8106	Gluconate levels		-0.008	0.0091	0.3742
rs10031457	4	G	C	0.00237782	19.6185	-0.166743	0.0376411	9.43138e-06	8233	3-methyl catechol sulfate (1) levels		0.0062	0.0204	0.7618
rs10032323	4	A	G	0.00287147	23.7924	-0.073378	0.0150416	1.06984e-06	8264	1-myristoyl-2-arachidonoyl-GPC (14:0/20:4) levels		0.0205	0.0081	0.01159
rs1003260	6	A	G	0.00261228	21.2961	0.0857723	0.0185842	3.92466e-06	8133	N-lactoyl valine levels		-0.0048	0.0099	0.6263
rs10033191	4	A	C	0.00269162	22.282	0.0975571	0.0206647	2.34733e-06	8258	3-methoxytyrosine levels		0.0009	0.0119	0.9385
rs10035725	5	G	T	0.00267921	20.7632	0.0668235	0.0146631	5.1824e-06	7731	Gulonate levels		0.0045	0.0081	0.5791
rs10038317	5	C	A	0.00284125	21.5496	-0.121953	0.0262673	3.43771e-06	7565	4-acetylcatechol sulfate (1) levels		0.0294	0.0151	0.05249
rs10038788	5	C	G	0.0025429	20.9279	-0.0962643	0.0210402	4.75651e-06	8211	Phosphate to glutamate ratio		-0.0029	0.0126	0.8175
rs10038788	5	C	G	0.00247823	20.2949	0.0991422	0.0220045	6.62008e-06	8171	Glutamate to 5-oxoproline ratio		-0.0029	0.0126	0.8175
rs10039028	5	G	C	0.00282073	19.6199	-0.0854513	0.0192889	9.41969e-06	6938	8-methoxykynurenate levels		-0.005	0.0091	0.5819
rs10039449	5	G	A	0.00238869	19.6772	-0.0956883	0.0215687	9.14576e-06	8220	N,n,n-trimethyl-alanylproline betaine (tmap) levels		-0.0169	0.0135	0.2098
rs10040302	5	A	C	0.00273788	20.132	-0.212892	0.0474413	7.20687e-06	7335	X-25957 levels		-0.0087	0.0294	0.7658
rs10042017	5	T	A	0.0036535	24.2675	0.105087	0.021329	8.35116e-07	6620	Ethyl alpha-glucopyranoside levels		0.0071	0.0102	0.4856
rs10042053	5	C	T	0.00278332	22.9121	0.122582	0.025606	1.69107e-06	8211	Mannitol/sorbitol levels		0.0088	0.0145	0.5435
rs10042053	5	C	T	0.0025717	21.2764	-0.117384	0.0254453	3.96552e-06	8254	Glucose to mannitol to sorbitol ratio		0.0088	0.0145	0.5435
rs10042124	5	A	G	0.00239327	19.8447	0.0696319	0.0156291	8.3786e-06	8274	Hexadecadienoate (16:2n6) levels		-0.0013	0.0087	0.8814
rs10042254	5	G	T	0.00246157	20.2272	-0.103351	0.022977	6.85913e-06	8199	Glutamate to cysteine ratio		-0.0013	0.0134	0.9221
rs10042752	5	G	T	0.00290719	23.4391	0.0899928	0.0185859	1.28549e-06	8041	X-17357 levels		0.0074	0.0096	0.4362
rs10043074	5	C	T	0.00504662	20.8367	0.148038	0.032423	4.97531e-06	4110	5alpha-pregnan-diol disulfate levels		-0.0051	0.0122	0.6726
rs10043238	5	C	G	0.0023788	19.6981	0.0720785	0.0162383	9.04609e-06	8263	X-23782 levels		0.0077	0.0087	0.3754
rs10044998	5	A	G	0.00253978	21.0243	0.28079	0.0612305	4.52275e-06	8259	Pyruvate levels		0.0052	0.0338	0.8783
rs10045630	5	A	G	0.00299761	24.8287	-0.0789452	0.0158415	6.24669e-07	8260	Hexadecanedioate (C16-DC) levels		-0.0053	0.0093	0.5727
rs10045891	5	A	C	0.00264445	21.7234	-0.0873659	0.0187424	3.14064e-06	8195	X-21467 levels		0.0106	0.0095	0.2644
rs1004663	21	C	G	0.00243988	20.1734	0.0727955	0.0162055	7.05536e-06	8250	Lignoceroyl sphingomyelin (d18:1/24:0) levels		0.0065	0.0087	0.4573
rs10047346	10	A	G	0.0028606	22.7726	0.0841049	0.0176222	1.81803e-06	7940	N-acetylglucosamine/n-acetylgalactosamine levels		0.0105	0.0096	0.2748
rs10051746	5	C	T	0.00317118	21.6963	-0.0826209	0.0177351	3.18347e-06	6822	Xylose levels		0.003	0.0087	0.7318
rs1005230	6	C	T	0.00280448	22.9658	-0.0743937	0.0155218	1.64437e-06	8168	5-methyluridine (ribothymidine) levels		-0.0001	0.008	0.9891
rs10053736	5	T	G	0.00255052	20.9038	0.102768	0.0224746	4.81693e-06	8177	N-methyl-2-pyridone-5-carboxamide levels		0.0045	0.0125	0.7214
rs10054038	5	G	A	0.00505209	20.8594	0.370968	0.0812045	4.91646e-06	4110	5alpha-pregnan-diol disulfate levels		0.02	0.0334	0.5491
rs10055120	5	T	C	0.0034073	28.1585	-0.105467	0.0198728	1.11381e-07	8238	Fructosyllysine levels		-0.0318	0.0105	0.002495
rs10057965	5	C	A	0.0025823	19.5598	-0.0879162	0.019876	9.72362e-06	7557	9,10-DiHOME levels		0.0023	0.0093	0.802
rs10057995	5	A	G	0.00238062	19.7157	-0.147382	0.0331884	8.96461e-06	8264	Docosadienoate (22:2n6) levels		-0.0014	0.0167	0.9352
rs10058074	5	A	G	0.00393949	29.1331	-0.088692	0.0164298	6.72962e-08	7368	Behenoylcarnitine (C22) levels		0.0065	0.008	0.4159
rs10058823	5	T	C	0.00336606	20.7003	0.11364	0.0249731	5.35202e-06	6131	X-24518 levels		0.005	0.012	0.6769
rs10062061	5	A	C	0.00269713	21.9275	-0.0772274	0.0164901	2.82357e-06	8110	Carnitine to ergothioneine ratio		0.023	0.0088	0.008865
rs10062400	5	A	G	0.00398975	24.6713	0.0953282	0.0191891	6.77063e-07	6161	Indoleacetylglutamine levels		0.0064	0.0089	0.4722
rs10062766	5	G	A	0.00261363	20.0414	0.0769204	0.0171799	7.55794e-06	7650	Carotene diol (3) levels		0.0069	0.0087	0.4278
rs10063681	5	T	C	0.0024195	19.9074	-0.0692409	0.0155168	8.1081e-06	8210	Alpha-ketoglutaramate levels		-0.0099	0.0085	0.2415
rs10064818	5	G	A	0.00244039	20.0675	0.10624	0.0237131	7.45658e-06	8205	Phosphate to phosphoethanolamine ratio		0.0007	0.0132	0.9585
rs10066802	5	A	G	0.00238137	19.7099	0.0686252	0.0154557	8.99136e-06	8259	3-(4-hydroxyphenyl)lactate levels		0.0041	0.0084	0.6287
rs10067018	5	G	A	0.00247523	19.6152	-0.0700197	0.0158077	9.44642e-06	7907	Prolylglycine levels		0.0043	0.0084	0.6109
rs10067427	5	G	A	0.00240226	19.7243	-0.0719341	0.016195	8.92295e-06	8193	Pyruvate to 3-methyl-2-oxobutyrate ratio		0.0252	0.0085	0.002951
rs10067443	5	T	C	0.00265133	21.719	-0.0895794	0.0192192	3.14785e-06	8172	Ethylmalonate levels		0.007	0.0105	0.5075
rs10069534	5	G	A	0.00258953	20.7752	0.179466	0.0393691	5.15095e-06	8004	X-24556 levels		-0.0117	0.0224	0.6006
rs10069711	5	T	G	0.00280876	22.2601	-0.0754089	0.015981	2.37392e-06	7905	N-acetylleucine levels		-0.0104	0.0083	0.2092
rs10070196	5	C	A	0.00268498	22.1999	0.0760053	0.0161293	2.44984e-06	8248	Hexadecenedioate (C16:1-DC) levels		-0.0004	0.0089	0.9619
rs10070710	5	A	G	0.0025273	20.6725	-0.0791459	0.0174052	5.43484e-06	8161	Pipecolate levels		0.0022	0.0095	0.814
rs10070717	5	A	G	0.00299705	24.6677	-0.128527	0.0258748	6.7907e-07	8208	Mannose to mannitol to sorbitol ratio		0.007	0.0143	0.6267
rs1007144	20	A	G	0.00266193	20.9679	-0.106723	0.0233037	4.65704e-06	7858	Theophylline to theobromine ratio		-0.0091	0.012	0.4474
rs1007161	19	A	G	0.00266007	21.8147	-0.0739702	0.0158354	2.99451e-06	8181	N-acetyl-L-glutamine levels		-0.0089	0.0087	0.3024
rs10072491	5	T	C	0.00253624	20.8755	-0.17568	0.038446	4.88843e-06	8212	1-linoleoylglycerol (18:2) levels		-0.0213	0.0202	0.2905
rs10073658	18	G	A	0.00254278	20.1978	0.104011	0.0231405	6.96524e-06	7925	3-phenylpropionate hydrocinnamate levels		0.0068	0.0128	0.5943
rs1007889	22	G	T	0.00275986	22.8429	0.0741001	0.0155021	1.75304e-06	8256	3-formylindole levels		0.0003	0.0087	0.9757
rs10079191	5	C	T	0.00270887	22.2758	0.0986831	0.0209061	2.35501e-06	8203	Metabolonic lactone sulfate levels		0.009	0.0106	0.398
rs10079318	5	A	G	0.00236813	19.5288	0.0672649	0.0152194	9.88501e-06	8229	4-methylcatechol sulfate levels		0.0121	0.0085	0.1537
rs10079528	5	G	A	0.00267571	22.0748	-0.0722568	0.0153772	2.61471e-06	8230	Phosphate to alanine ratio		-0.0067	0.0083	0.4165
rs10080355	6	T	C	0.00266435	20.8348	0.0758929	0.0166246	4.99256e-06	7801	X-21310 levels		-0.0078	0.0087	0.3734
rs10081326	7	A	G	0.00281149	19.657	0.0752391	0.0169677	9.23867e-06	6974	X-18888 levels		0.0078	0.0087	0.367
rs10081723	9	T	C	0.00333432	27.483	-0.0857991	0.0163643	1.57936e-07	8217	Gamma-glutamylglutamine levels		0.0128	0.0088	0.1459
rs10085931	8	G	A	0.00318872	21.6055	-0.100175	0.0215483	3.33772e-06	6756	Adenosine 3',5'-cyclic monophosphate (camp) levels		0.0246	0.0104	0.01792
rs10085935	8	T	C	0.00550691	45.451	-0.0983638	0.0145885	1.55632e-11	8210	X-12100 levels		0.0052	0.0084	0.5375
rs10086743	8	T	G	0.00268363	22.2022	0.0720451	0.0152881	2.44707e-06	8253	Undecenoylcarnitine (C11:1) levels		-0.0167	0.0081	0.04022
rs10086910	8	G	T	0.00280813	21.3456	-0.0788473	0.0170638	3.82391e-06	7582	2'-o-methyluridine levels		0.0048	0.0088	0.5858
rs1008710	15	G	C	0.00369763	24.1758	-0.111775	0.0227294	8.75983e-07	6516	X-25433 levels		-0.0226	0.0106	0.03286
rs10087847	8	G	A	0.00267725	21.1426	0.263794	0.0573628	4.2514e-06	7878	X-24812 levels		-0.0302	0.0375	0.4199
rs10088682	8	T	C	0.00241263	20.0007	0.0694216	0.015521	7.72241e-06	8272	Trigonelline (n'-methylnicotinate) levels		0.0094	0.0083	0.2595
rs10088682	8	T	C	0.00285583	23.6596	0.0754437	0.0155084	1.14634e-06	8263	Citraconate/glutaconate levels		0.0094	0.0083	0.2595
rs10088682	8	T	C	0.00249709	20.5775	0.0701579	0.0154642	5.71192e-06	8222	4-ethylcatechol sulfate levels		0.0094	0.0083	0.2595
rs10089768	8	G	T	0.00245698	19.5762	-0.162423	0.0367053	9.64143e-06	7950	1,7-dimethyluric acid levels		0.0334	0.0203	0.09954
rs10089844	8	C	T	0.00265994	20.7148	0.0834603	0.0183351	5.31562e-06	7769	Cholate to adenosine 5'-monophosphate (AMP) ratio		0.0039	0.009	0.6627
rs10090415	8	C	T	0.00247264	19.8549	0.0696306	0.0156247	8.33365e-06	8012	Glycosyl-N-(2-hydroxynervonoyl)-sphingosine (d18:1/24:1(2OH)) levels		0.0052	0.0085	0.5427
rs1009087	11	G	A	0.00299205	20.6831	0.0821004	0.0180499	5.40265e-06	6894	3,7-dimethylurate levels		0.0004	0.0088	0.961
rs10091622	8	A	G	0.00260111	20.6389	-0.208906	0.0459783	5.53051e-06	7916	X-25265 levels		0.051	0.0267	0.05645
rs10093762	8	G	A	0.00323065	21.1127	0.0817315	0.0177849	4.31598e-06	6516	X-25433 levels		-0.001	0.0084	0.9029
rs10094039	8	G	A	0.00244144	20.1276	-0.069388	0.0154645	7.22541e-06	8226	1-methylhistidine levels		0.012	0.0084	0.1513
rs10094292	8	A	G	0.0024676	20.3437	0.0720187	0.0159653	6.45372e-06	8226	Phosphate to threonine ratio		0.0024	0.009	0.7891
rs10094342	8	C	T	0.00294952	23.4678	0.111908	0.0230978	1.26638e-06	7935	N-acetylasparagine levels		-0.0123	0.0118	0.2985
rs10094942	8	G	A	0.00289913	19.6987	0.148902	0.0335442	9.03863e-06	6777	Spermidine to taurocholate ratio		-0.0067	0.0154	0.6654
rs10095211	8	T	C	0.00453364	22.4891	0.0973395	0.0205218	2.10332e-06	4940	Inosine levels		-0.0079	0.0086	0.3633
rs10095211	8	T	C	0.00446342	22.0764	0.0963362	0.0204992	2.608e-06	4926	Inosine to EDTA ratio		-0.0079	0.0086	0.3633
rs10096113	8	C	T	0.00297632	24.4966	0.0885937	0.0178977	7.42106e-07	8208	Pro-hydroxy-pro levels		0.0047	0.0095	0.6196
rs1009621	3	G	A	0.00355461	28.9343	0.0875556	0.0162751	7.45938e-08	8113	1-stearoyl-2-linoleoyl-GPI (18:0/18:2) levels		0.0003	0.0092	0.9699
rs10096702	8	A	G	0.00258012	20.0347	-0.181054	0.0404446	7.58441e-06	7747	Cholate to bilirubin (Z,Z) ratio		0.0115	0.0201	0.566
rs10096921	8	T	G	0.00261184	21.6565	0.073215	0.0157309	3.25206e-06	8272	Caprate (10:0) levels		-0.0046	0.0081	0.5757
rs10097327	8	C	T	0.00416577	25.1243	-0.0947448	0.0188989	5.3522e-07	6008	X-11858 levels		-0.0122	0.0089	0.1704
rs10097464	8	C	T	0.00260753	20.9435	-0.0715199	0.015626	4.71698e-06	8013	Gentisate levels		-0.006	0.0084	0.4769
rs10098706	8	A	G	0.00278115	21.8204	-0.161208	0.0345064	2.98547e-06	7826	Gamma-glutamyl-2-aminobutyrate levels		0.0422	0.0175	0.01615
rs10098729	8	C	T	0.00251876	20.5494	-0.116776	0.0257573	5.79542e-06	8140	Palmitoyl-sphingosine-phosphoethanolamine (d18:1/16:0) levels		0.0313	0.0132	0.01803
rs10098930	8	C	T	0.0030179	21.8764	-0.135245	0.0289117	2.89886e-06	7229	N-formylphenylalanine levels		-0.0167	0.0145	0.2513
rs10099610	8	C	T	0.00254335	20.085	-0.0915853	0.0204331	7.38803e-06	7879	X-17010 levels		-0.0039	0.0099	0.6902
rs10099683	8	G	A	0.00251708	20.8082	-0.100908	0.0221185	5.06346e-06	8248	5-dodecenoate (12:1n7) levels		-0.0218	0.0126	0.08294
rs10099683	8	G	A	0.00251224	20.4558	-0.105465	0.0233156	6.08602e-06	8124	(2 or 3)-decenoate (10:1n7 or n8) levels		-0.0218	0.0126	0.08294
rs10100444	8	G	A	0.00246802	20.414	-0.146684	0.0324613	6.2209e-06	8253	N-acetyl-2-aminooctanoate levels		-0.0145	0.0183	0.4289
rs10101003	8	C	T	0.00250214	20.7822	-0.110212	0.024173	5.13272e-06	8287	Glutamate levels		-0.0136	0.0136	0.3186
rs10101219	8	G	C	0.00251391	20.3358	0.475512	0.105433	6.47954e-06	8071	X-15523 levels		0.0607	0.0595	0.3077
rs10101376	8	G	A	0.00280819	20.0872	0.0755876	0.0168628	7.37679e-06	7135	4-acetylphenol sulfate levels		0.0019	0.0082	0.8199
rs10101834	8	A	G	0.00274829	22.7359	0.107688	0.0225818	1.85348e-06	8252	Allantoin levels		0.0049	0.012	0.6822
rs10101987	8	T	C	0.00275614	22.5826	0.0816956	0.0171893	2.00707e-06	8173	Glucose to N-palmitoyl-sphingosine (d18:1 to 16:0) ratio		-0.0204	0.009	0.02337
rs1010232	19	C	A	0.0032211	20.3682	-0.0847774	0.0187817	6.36654e-06	6305	Gamma-CEHC glucuronide levels		-0.0028	0.0093	0.7607
rs10102352	8	G	A	0.00251462	20.5987	0.0710221	0.0156466	5.6483e-06	8173	Cis-4-decenoate (10:1n6) levels		0.0242	0.0082	0.003228
rs10102996	8	C	T	0.00267611	20.0898	-0.0862798	0.019247	7.36782e-06	7489	Acisoga levels		0.0062	0.0107	0.5622
rs10104327	8	C	T	0.0028371	22.198	0.0735594	0.0156108	2.45187e-06	7804	X-23997 levels		-0.0004	0.0082	0.9637
rs10104865	8	C	G	0.0026117	19.9323	-0.0806316	0.018058	8.00176e-06	7614	Salicylate to taurocholate ratio		0.0137	0.0094	0.1443
rs10104997	8	T	C	0.00279814	22.9586	0.0906589	0.0189184	1.65047e-06	8184	Glutamate to kynurenine ratio		0.0145	0.0101	0.1495
rs10105452	8	G	A	0.00256609	20.7025	-0.199615	0.043866	5.35038e-06	8049	Octadecanedioylcarnitine (C18-DC) levels		-0.0013	0.027	0.9622
rs1010603	8	T	C	0.00342482	21.4752	0.0858973	0.0185328	3.57124e-06	6251	X-24757 levels		0.0011	0.0088	0.8968
rs1010640	15	C	T	0.00254583	19.5202	0.135963	0.0307696	9.92735e-06	7650	1-arachidonylglycerol (20:4) levels		0.0055	0.0149	0.7133
rs1010664	10	C	T	0.00266898	21.4384	0.200004	0.0431905	3.64356e-06	8013	Gentisate levels		-0.008	0.0233	0.7318
rs10106654	8	C	A	0.00238852	19.7717	0.0933587	0.0209933	8.70498e-06	8260	Hippurate levels		-0.0047	0.0113	0.6766
rs10106852	8	G	A	0.00236912	19.6035	0.0700445	0.0158181	9.50535e-06	8257	Sphingomyelin (d18:1/20:0, d16:1/22:0) levels		0.0107	0.0091	0.2382
rs10107132	8	G	A	0.00292834	20.306	0.0785886	0.0174375	6.57939e-06	6916	X-21733 levels		0.0017	0.0091	0.8551
rs10107182	8	T	C	0.00495164	38.0536	0.10461	0.0169558	6.84713e-10	7649	Deoxycholate levels		-0.0013	0.0085	0.8814
rs10107609	8	C	T	0.00251596	20.8318	-0.0691192	0.015142	5.00145e-06	8261	Bilirubin (z,z) levels		-0.0043	0.0083	0.6061
rs10107909	8	A	G	0.00343138	27.2184	0.0867379	0.0166235	1.81069e-07	7907	Prolylglycine levels		0.0048	0.0086	0.5734
rs10107978	8	T	C	0.00271243	19.9036	0.104382	0.0233938	8.12247e-06	7320	Spermidine to 5-methylthioadenosine (MTA) ratio		-0.0091	0.0123	0.4605
rs10109687	8	T	C	0.00255432	21.04	-0.292098	0.0636726	4.4858e-06	8218	Trimethylamine n-oxide levels		-0.0943	0.0344	0.006153
rs10109981	8	A	G	0.00334107	21.8602	0.0909447	0.0194484	2.92225e-06	6523	X-24456 levels		-0.0019	0.0113	0.8636
rs10110235	8	G	C	0.0023902	19.788	-0.0777473	0.0174756	8.63079e-06	8261	Sphingomyelin (d17:1/16:0, d18:1/15:0, d16:1/17:0) levels		-0.0189	0.0095	0.04621
rs10111392	8	T	C	0.00266165	21.8945	-0.210324	0.0449437	2.87257e-06	8206	X-11444 levels		-0.0344	0.0262	0.1892
rs10111392	8	T	C	0.00274347	22.5611	-0.223391	0.0470254	2.02972e-06	8203	X-21339 levels		-0.0344	0.0262	0.1892
rs10113381	8	T	C	0.00269071	20.0378	0.0757091	0.0169108	7.57089e-06	7429	Sphinganine levels		-0.006	0.0086	0.486
rs1011347	12	T	G	0.00248239	20.4436	0.0752928	0.0166503	6.12526e-06	8217	Gamma-glutamylglutamine levels		-0.0016	0.0091	0.8631
rs10113614	8	C	T	0.00286521	23.4013	-0.0950713	0.0196506	1.3109e-06	8146	Carnitine to palmitoylcarnitine (C16) ratio		0.0162	0.0118	0.1714
rs10114702	9	T	C	0.00329847	19.9953	-0.0804496	0.0179882	7.73677e-06	6044	Butyrylglycine levels		0.0027	0.0081	0.7422
rs10117377	9	T	C	0.00319201	22.928	0.078945	0.0164847	1.67637e-06	7162	Benzoate to oleoyl-linoleoyl-glycerol (18:1 to 18:2) [2] ratio		0.0083	0.0085	0.3264
rs10118407	9	T	A	0.00359505	26.4576	-0.145212	0.0282272	2.68388e-07	7335	X-25957 levels		0.0239	0.0137	0.08017
rs10119593	9	T	C	0.00246472	19.643	-0.0695377	0.0156878	9.30999e-06	7952	Caffeine to theobromine ratio		-0.0028	0.0079	0.7216
rs10120633	9	C	T	0.00291646	21.7736	-0.0819867	0.0175679	3.05861e-06	7446	1,3,7-trimethylurate levels		0.0024	0.0084	0.7796
rs10121542	9	T	G	0.00263247	21.8095	0.0997156	0.0213495	3.00279e-06	8265	Alanine levels		-0.0151	0.0115	0.1888
rs10122720	9	G	C	0.00254224	20.0967	0.0707783	0.0157864	7.34274e-06	7887	Dihomo-linoleoylcarnitine (C20:2) levels		-0.0006	0.0087	0.9442
rs10123452	9	A	G	0.00253917	20.7775	0.0802388	0.0176009	5.14522e-06	8164	Hydantoin-5-propionate levels		0.0462	0.0091	4.104e-07
rs10124831	9	C	T	0.00339345	20.0078	0.0815282	0.0182236	7.68499e-06	5878	X-12127 levels		-0.0026	0.0086	0.7592
rs10125565	9	T	G	0.00266322	21.0662	0.0734745	0.0160062	4.42454e-06	7891	Lithocholate sulfate (1) levels		-0.0007	0.0083	0.9354
rs10125876	9	T	C	0.00290081	21.9735	-0.125579	0.0267861	2.75595e-06	7555	Androsterone glucuronide to etiocholanolone glucuronide ratio		0.0112	0.0147	0.4464
rs10127728	1	T	G	0.00349348	20.0633	0.126953	0.0283378	7.4648e-06	5725	X-12830 levels		0.002	0.0121	0.8696
rs10128455	10	C	T	0.00621188	51.4684	-0.10757	0.0149923	7.23094e-13	8236	16a-hydroxy DHEA 3-sulfate levels		0.0091	0.008	0.2553
rs10128457	10	C	T	0.0025592	20.6441	0.0720629	0.0158584	5.51596e-06	8048	X-16964 levels		0.0065	0.0089	0.4624
rs10129238	14	T	C	0.00237495	19.6447	-0.0739165	0.016675	9.30273e-06	8254	Myristoyl dihydrosphingomyelin (d18:0/14:0) levels		0.0079	0.0094	0.4051
rs1012976	7	A	G	0.00288834	23.8022	-0.118914	0.0243709	1.0644e-06	8219	2-o-methylascorbic acid levels		0.0036	0.0145	0.8043
rs10129985	14	A	G	0.00325869	23.3137	-0.0854669	0.0176983	1.37153e-06	7133	X-12730 levels		0.0039	0.0087	0.6506
rs10130354	14	C	T	0.00305941	25.3145	-0.125247	0.0248903	4.85457e-07	8251	X-11372 levels		-0.0086	0.0138	0.5347
rs10131426	14	T	C	0.00273331	20.5533	0.207162	0.045689	5.78269e-06	7501	X-13844 levels		0.0033	0.0211	0.8739
rs10131689	14	G	A	0.00252702	20.6956	-0.125906	0.0276729	5.36971e-06	8171	3-hydroxybutyroylglycine levels		0.0151	0.0162	0.3491
rs1013282	9	T	C	0.00440278	20.2406	-0.0983948	0.0218658	6.7972e-06	4579	Adenosine 5'-diphosphate (ADP) to phosphoethanolamine ratio		0.0049	0.0088	0.5809
rs10133357	14	G	A	0.00290437	23.9901	-0.078182	0.0159602	9.65384e-07	8238	2-aminoheptanoate levels		-0.016	0.0086	0.06237
rs1013383	3	C	T	0.00250086	20.3178	-0.0753327	0.0167106	6.54142e-06	8106	Gluconate levels		-0.0086	0.009	0.3403
rs10134992	14	G	T	0.0024154	19.864	-0.143609	0.0322178	8.29411e-06	8206	3-hydroxylaurate levels		-0.0069	0.0189	0.7136
rs10136501	14	C	A	0.00271091	22.3878	0.128358	0.0271247	2.22153e-06	8238	3-hydroxy-2-ethylpropionate levels		0.0001	0.0144	0.9964
rs10136862	14	C	A	0.00272413	22.1366	0.0886147	0.018832	2.53209e-06	8106	Cis-3,4-methyleneheptanoylglycine levels		0.0018	0.0104	0.8638
rs10138519	14	A	G	0.00383358	19.5264	0.0908248	0.0205498	9.88191e-06	5076	Vanillic alcohol sulfate levels		0.0074	0.0088	0.3999
rs10138588	14	C	A	0.00303716	20.7217	0.0778115	0.017091	5.29455e-06	6804	1,2-dilinoleoyl-GPE (18:2/18:2) levels		-0.0014	0.0083	0.8693
rs10138857	14	C	A	0.00294263	20.0748	0.168205	0.0375361	7.42397e-06	6804	1,2-dilinoleoyl-GPE (18:2/18:2) levels		-0.0233	0.019	0.2194
rs1013972	2	C	A	0.00255186	21.1067	0.0733347	0.0159605	4.3324e-06	8252	Tyrosine levels		0.012	0.0081	0.1398
rs1013972	2	C	A	0.00264694	21.8262	-0.0734593	0.0157219	2.97665e-06	8226	Phosphate to tyrosine ratio		0.012	0.0081	0.1398
rs10141997	14	A	C	0.00294466	20.4845	0.0871385	0.0192502	5.9932e-06	6938	8-methoxykynurenate levels		0.0008	0.0101	0.9379
rs10144151	14	G	T	0.00311365	25.8116	-0.100435	0.0197663	3.75227e-07	8266	1-(1-enyl-palmitoyl)-2-palmitoyl-GPC (P-16:0/16:0) levels		-0.0082	0.0104	0.4339
rs10144488	14	T	C	0.00277277	22.8556	0.141842	0.0296658	1.74139e-06	8222	Glutamine to alanine ratio		-0.0079	0.0152	0.6023
rs10144811	14	C	T	0.00331442	24.1161	0.0826835	0.0168347	9.03785e-07	7254	Tyramine O-sulfate levels		-0.0127	0.0086	0.1374
rs10145116	14	A	G	0.00331518	26.5631	-0.235015	0.0455934	2.54205e-07	7988	N-acetylneuraminate to N-acetylglucosamine to N-acetylgalactosamine ratio		-0.0534	0.0282	0.05824
rs10146099	14	C	T	0.00241566	19.6772	0.102551	0.0231156	9.14696e-06	8128	Orotate levels		-0.0156	0.012	0.1932
rs10146121	14	C	A	0.00237256	19.6629	-0.0728283	0.0164219	9.21477e-06	8270	1-stearoyl-GPE (18:0) levels		0.0157	0.0092	0.08641
rs10146609	14	C	T	0.00275303	20.5556	-0.140589	0.0310047	5.77563e-06	7448	X-17325 levels		-0.0118	0.0158	0.4575
rs1014755	20	G	A	0.00261252	21.4945	-0.168571	0.0363552	3.53892e-06	8208	Erucate (22:1n9) levels		0.0226	0.0207	0.2736
rs10147603	14	C	T	0.00376629	29.4957	-0.086901	0.0159989	5.58232e-08	7804	Glucuronate to androsterone glucuronide ratio		0.0113	0.0091	0.2177
rs10148224	14	T	G	0.00278662	21.3716	-0.0905263	0.0195794	3.77251e-06	7650	Carotene diol (3) levels		0.0095	0.0099	0.3343
rs10148270	14	A	T	0.00238554	19.7038	0.0743912	0.0167569	9.01957e-06	8242	X-14056 levels		0.0173	0.0085	0.04234
rs10148392	14	G	A	0.00253626	19.9221	-0.0823651	0.018451	8.04503e-06	7837	Pimeloylcarnitine/3-methyladipoylcarnitine (C7-DC) levels		-0.0057	0.0094	0.5432
rs1015008	1	T	C	0.00325162	25.8238	0.0876726	0.0172504	3.72778e-07	7918	12,13-DiHOME levels		0.0078	0.0089	0.3826
rs10150720	14	C	T	0.00349532	24.0059	-0.09215	0.018805	9.56945e-07	6846	3b-hydroxy-5-cholenoic acid levels		0.0112	0.0089	0.2123
rs10150725	14	G	C	0.00482909	21.2492	-0.119846	0.0259928	4.01295e-06	4381	Glycocholate glucuronide (1) levels		-0.0034	0.0098	0.7249
rs10151745	14	C	T	0.00264328	19.8109	-0.0732385	0.0164524	8.5262e-06	7477	X-25109 levels		-0.0157	0.0081	0.05283
rs10152093	14	G	A	0.00456637	20.1337	-0.237584	0.0529366	7.18641e-06	4391	Adenosine 5'-diphosphate (ADP) to 2'-deoxyuridine ratio		-0.0094	0.0204	0.6444
rs10152997	15	C	T	0.00304545	24.8565	-0.0762043	0.0152829	6.15686e-07	8139	1,5-anhydroglucitol (1,5-ag) levels		-0.0099	0.0088	0.2583
rs10153078	16	G	C	0.00373688	21.005	0.0986052	0.021511	4.5629e-06	5602	X-21807 levels		0.0039	0.0091	0.6684
rs10153505	19	G	T	0.00282465	22.6923	-0.109387	0.02296	1.89575e-06	8013	Gentisate levels		0.0165	0.0144	0.2512
rs10155886	7	C	T	0.00284905	20.9089	0.0785204	0.0171695	4.8023e-06	7320	Spermidine to 5-methylthioadenosine (MTA) ratio		-0.0003	0.0083	0.9732
rs10157714	1	C	T	0.00414164	19.9667	0.0918808	0.020558	7.84573e-06	4803	5-hydroxymethyl-2-furoylcarnitine levels		-0.0005	0.009	0.9583
rs10157929	1	G	C	0.00257008	21.2681	0.101191	0.0219394	3.98265e-06	8256	Palmitoylcarnitine levels		-0.0034	0.0113	0.7663
rs10158032	1	C	T	0.00302515	25.0211	-0.0846759	0.016926	5.65259e-07	8248	Alanine to asparagine ratio		-0.0303	0.0087	0.0005314
rs10159232	1	A	C	0.00242044	19.6628	-0.252274	0.0568848	9.2145e-06	8106	Cis-3,4-methyleneheptanoylglycine levels		0.0347	0.0277	0.2099
rs10159780	10	C	G	0.00501956	21.1532	0.520972	0.113246	4.21801e-06	4195	Spermidine to adenosine 5'-diphosphate (ADP) ratio		-0.0136	0.0384	0.7227
rs10160757	11	C	T	0.00344693	21.6213	0.10176	0.021881	3.30931e-06	6253	2-butenoylglycine levels		-0.0006	0.0112	0.9559
rs10160882	12	C	G	0.00245025	20.3674	-0.144339	0.0319789	6.37501e-06	8294	Phenylalanine to phosphate ratio		-0.0051	0.0164	0.7577
rs10162468	14	A	G	0.00297312	20.3282	-0.156649	0.0347388	6.50334e-06	6819	X-12221 levels		-0.0212	0.0185	0.2517
rs10162642	15	A	G	0.00991064	82.6813	-0.16693	0.018356	9.54629e-20	8262	1-palmitoyl-2-docosahexaenoyl-GPE (16:0/22:6) levels		0.0033	0.0104	0.7477
rs10162642	15	A	G	0.00527431	43.7385	-0.122622	0.0185389	3.73227e-11	8251	1-stearoyl-2-docosahexaenoyl-GPE (18:0/22:6) levels		0.0033	0.0104	0.7477
rs10162642	15	A	G	0.00483121	39.8228	-0.120489	0.019091	2.76713e-10	8205	1-oleoyl-2-linoleoyl-GPE (18:1/18:2) levels		0.0033	0.0104	0.7477
rs10163567	18	G	A	0.00247294	20.3334	-0.0638295	0.0141535	6.48888e-06	8204	C-glycosyltryptophan levels		0.0131	0.0085	0.1219
rs10163745	18	T	C	0.00302676	22.7635	-0.0807504	0.0169226	1.82635e-06	7500	4-methoxyphenol sulfate levels		-0.0038	0.0088	0.6625
rs10164318	19	G	T	0.00980969	82.1974	0.148538	0.0163816	1.21876e-19	8299	N6-methyllysine levels		-0.0098	0.0088	0.2647
rs10164318	19	G	T	0.00659414	54.4906	0.121885	0.0165096	1.55137e-13	8211	X-12112 levels		-0.0098	0.0088	0.2647
rs10164484	2	G	A	0.00286553	21.901	-0.0845535	0.0180652	2.86223e-06	7623	Phosphate to linoleoyl-arachidonoyl-glycerol (18:2 to 20:4) [1] ratio		-0.0219	0.0106	0.03833
rs10164484	2	G	A	0.0026297	20.078	-0.0813013	0.0181418	7.41404e-06	7617	Retinol (Vitamin A) to linoleoyl-arachidonoyl-glycerol (18:2 to 20:4) [1] ratio		-0.0219	0.0106	0.03833
rs10164764	2	A	G	0.00288551	23.8831	-0.173882	0.035576	1.02069e-06	8255	Myristoleate (14:1n5) levels		0.0085	0.0205	0.6782
rs10165166	2	T	C	0.00314934	25.9441	0.139107	0.0273072	3.50345e-07	8214	Glucose to fructose ratio		-0.0209	0.0139	0.1316
rs10165615	2	A	G	0.00303058	21.4275	-0.0765678	0.0165386	3.66296e-06	7051	Picolinate levels		0.0008	0.0083	0.9241
rs1016631	21	G	C	0.00341442	20.7349	0.113829	0.0249937	5.25594e-06	6054	X-12306 levels		-0.0102	0.0114	0.3709
rs1016647	5	T	C	0.00297002	24.3672	-0.0691953	0.0140159	7.93676e-07	8182	Tetrahydrocortisol glucuronide levels		-0.0205	0.0083	0.01384
rs10166789	2	T	C	0.00246372	20.2301	-0.108814	0.0241898	6.84892e-06	8193	Cysteinylglycine to taurine ratio		0.0012	0.0147	0.9365
rs10166967	2	G	T	0.0026332	21.6229	-0.143727	0.030905	3.30946e-06	8192	Androstenediol (3alpha, 17alpha) monosulfate (3) levels		0.0087	0.021	0.6791
rs10168692	2	G	C	0.00281648	21.9006	0.0793087	0.0169448	2.86287e-06	7756	Caffeine to theophylline ratio		-0.0012	0.0088	0.8874
rs10168931	2	A	G	0.0159997	91.1201	0.203073	0.02127	1.32992e-21	5606	N-alpha-acetylornithine levels		0.0132	0.0103	0.1975
rs10168931	2	A	G	0.00575172	45.1229	0.123014	0.0183105	1.83992e-11	7802	N-acetylglutamate levels		0.0132	0.0103	0.1975
rs10168931	2	A	G	0.00568921	46.97	-0.126165	0.0184067	7.16608e-12	8211	X-12112 levels		0.0132	0.0103	0.1975
rs10169127	2	T	C	0.00262689	21.7816	-0.269893	0.0578222	3.04695e-06	8272	Alpha-ketoglutarate to pyruvate ratio		0.0043	0.0246	0.8629
rs10171471	2	C	T	0.00276578	22.1543	-0.0832226	0.017679	2.50855e-06	7990	Branched chain 14:0 dicarboxylic acid levels		-0.0123	0.009	0.1741
rs10171670	2	G	A	0.0025466	21.0248	-0.0712309	0.0155328	4.52159e-06	8237	Serine to threonine ratio		0.0099	0.0086	0.2467
rs10171897	2	G	A	0.00241552	20.0853	0.0931545	0.0207832	7.3878e-06	8297	Arginine to phosphate ratio		-0.0024	0.0116	0.833
rs10172303	2	G	C	0.00253045	19.7495	0.0771167	0.0173506	8.80497e-06	7787	(R)-3-hydroxybutyrylcarnitine levels		-0.0044	0.0092	0.6336
rs10172619	2	A	G	0.0031739	24.536	-0.124346	0.0251	7.27011e-07	7708	1-palmitoyl-GPG (16:0) levels		0.0067	0.0128	0.6003
rs10172635	2	A	G	0.00270847	22.4137	-0.092789	0.0195969	2.19188e-06	8255	S-methylcysteine sulfoxide levels		0.0012	0.0121	0.9234
rs1017363	15	T	C	0.00274503	22.6951	0.0862892	0.0181108	1.89303e-06	8247	Glycocholate levels		-0.008	0.0094	0.3942
rs10174021	2	C	T	0.00312521	24.2085	0.119528	0.0242901	8.61667e-07	7724	X-13729 levels		-0.0216	0.0145	0.1355
rs10174074	2	T	C	0.00321788	22.5591	-0.189775	0.0399499	2.03085e-06	6990	1-oleoyl-GPG (18:1) levels		0.0195	0.0211	0.3549
rs10175956	2	T	C	0.00251819	20.517	0.081608	0.0180145	5.89463e-06	8129	Alpha-ketobutyrate to pyruvate ratio		0.0163	0.0091	0.07452
rs10176315	2	C	T	0.00286304	23.5242	0.0916354	0.0188909	1.22991e-06	8195	Linolenoylcarnitine (C18:3) levels		0.0185	0.0103	0.07137
rs10176700	2	C	G	0.00236389	19.5152	-0.27483	0.062205	9.95597e-06	8238	1-palmitoyl-2-arachidonoyl-gpc (16:0/20:4n6) levels		0.0584	0.0463	0.2075
rs10176990	2	A	G	0.00248508	19.5415	-0.147798	0.0334298	9.81805e-06	7846	Phosphate to 2'-deoxyuridine ratio		0.0532	0.0201	0.008297
rs10177868	2	T	G	0.00241769	20.0548	0.083033	0.0185391	7.50606e-06	8277	10-nonadecenoate (19:1n9) levels		-0.0054	0.0095	0.5657
rs10177868	2	T	G	0.00239777	19.9013	0.0815719	0.018283	8.13367e-06	8282	10-heptadecenoate (17:1n7) levels		-0.0054	0.0095	0.5657
rs10178409	2	T	G	0.0752504	670.927	-0.444806	0.0171704	5.8011e-148	8247	X-11787 levels		0.0144	0.0103	0.1616
rs10178909	2	G	C	0.0442282	355.761	0.479306	0.0254084	2.25258e-79	7690	X-17654 levels		0.0221	0.0137	0.1079
rs10179094	2	A	T	0.00622916	38.6184	-0.114547	0.0184296	5.11947e-10	6163	5-hydroxyindole sulfate levels		-0.0022	0.0081	0.788
rs10179520	2	A	G	0.00362366	19.7771	0.0855126	0.0192251	8.66861e-06	5440	N-methyltaurine levels		-0.0187	0.0084	0.02531
rs10179725	2	G	A	0.00251756	20.8652	-0.0958312	0.020977	4.91491e-06	8269	2,6-dihydroxybenzoic acid levels		-0.0208	0.0123	0.09221
rs10180195	2	C	T	0.00250436	20.5948	0.0716721	0.0157913	5.66014e-06	8205	1-oleoyl-2-linoleoyl-GPE (18:1/18:2) levels		0.0044	0.0082	0.5907
rs10180486	2	A	G	0.00299517	20.0438	0.131836	0.0294428	7.5449e-06	6674	S-methylmethionine levels		0.0027	0.0142	0.8498
rs10180663	2	C	T	0.00243692	19.8581	0.0757329	0.0169927	8.31976e-06	8131	Decadienedioic acid (C10:2-DC) levels		0.002	0.0089	0.826
rs1018070	8	A	T	0.0720202	573.225	-0.832015	0.0347464	1.03289e-126	7388	Paraxanthine to 5-acetylamino-6-formylamino-3-methyluracil ratio		0.0097	0.0186	0.6011
rs10180789	2	G	T	0.00243812	19.7628	-0.0696751	0.0156711	8.74449e-06	8088	X-24337 levels		-0.0041	0.0082	0.6191
rs1018091	4	C	T	0.0025543	21.1961	0.0675472	0.0146699	4.13525e-06	8279	Docosahexaenoate DHA; 22:6n3 levels		-0.0052	0.0081	0.5159
rs1018158	11	C	T	0.00344546	19.9836	0.0843513	0.018866	7.78281e-06	5782	Hyocholate levels		-0.0025	0.0082	0.7571
rs10181777	2	A	G	0.00254282	20.2262	-0.0813035	0.0180758	6.86187e-06	7936	X-13507 levels		-0.0051	0.0094	0.5907
rs10181994	2	T	A	0.00283423	23.554	0.0821837	0.0169317	1.21096e-06	8289	3-methylhistidine levels		-0.0028	0.0091	0.7618
rs10181994	2	T	A	0.00247496	20.2681	0.0748663	0.0166275	6.71373e-06	8171	1-methyl-5-imidazoleacetate levels		-0.0028	0.0091	0.7618
rs10182251	2	G	A	0.00433598	35.5313	-0.092649	0.0155411	2.49871e-09	8161	Pipecolate levels		-0.0152	0.0082	0.06315
rs1018392	1	T	C	0.00278886	22.9662	-0.0788478	0.016451	1.64385e-06	8214	Methionine to methionine sulfoxide ratio		0.0083	0.009	0.3555
rs10184886	2	A	G	0.00275756	22.5667	-0.104837	0.0220662	2.02388e-06	8163	Gamma-glutamylcitrulline levels		0.0177	0.0124	0.1549
rs10184968	2	T	C	0.00293306	21.4537	-0.17286	0.037315	3.61355e-06	7295	X-11852 levels		0.021	0.0198	0.2893
rs10185931	2	G	A	0.00243702	19.9835	0.126738	0.0283477	7.79137e-06	8182	Androsterone sulfate levels		0.0018	0.0162	0.9107
rs10185948	2	C	T	0.00339352	20.0082	-0.123213	0.0275409	7.68298e-06	5878	X-12127 levels		-0.0044	0.0128	0.7301
rs10186786	2	C	T	0.00242742	20.1334	-0.101922	0.0227121	7.20417e-06	8276	1-palmitoyl-GPE (16:0) levels		0.0133	0.0122	0.2788
rs1018790	22	C	T	0.00319758	20.0458	-0.0854186	0.0190753	7.53606e-06	6251	X-24757 levels		0.0075	0.0086	0.3851
rs10187912	2	G	A	0.00352197	22.0866	-0.0834117	0.0177457	2.59669e-06	6251	X-24757 levels		0.0165	0.008	0.03891
rs10188280	2	A	C	0.00267512	22.1799	-0.0783246	0.016629	2.47582e-06	8271	Glycine to phosphate ratio		-0.0097	0.0087	0.2652
rs10188669	2	A	G	0.00241928	19.7213	-0.0671657	0.0151226	8.93665e-06	8134	1-stearoyl-2-arachidonoyl-GPI (18:0/20:4) levels		0.0061	0.0082	0.4518
rs1018934	4	G	A	0.00310618	22.4062	0.0778194	0.0164378	2.19955e-06	7193	X-11847 levels		-0.0096	0.0082	0.2388
rs1019213	19	G	A	0.00238401	19.6219	-0.0706679	0.0159514	9.41491e-06	8213	Pseudouridine levels		0.002	0.0092	0.8256
rs10194513	2	G	A	0.00295766	19.792	-0.117127	0.0263237	8.60785e-06	6674	S-methylmethionine levels		-0.0048	0.0133	0.7175
rs10194878	2	C	T	0.00266929	20.9779	0.0812524	0.0177378	4.63326e-06	7840	Paraxanthine levels		-0.0055	0.0091	0.5437
rs10194878	2	C	T	0.00306516	22.881	0.0873181	0.0182519	1.71797e-06	7444	1,3-dimethylurate levels		-0.0055	0.0091	0.5437
rs10194878	2	C	T	0.00299474	23.8737	0.0856191	0.0175209	1.02546e-06	7950	1,7-dimethyluric acid levels		-0.0055	0.0091	0.5437
rs10194878	2	C	T	0.00269566	21.5073	0.0813778	0.0175452	3.51497e-06	7959	1-methylxanthine levels		-0.0055	0.0091	0.5437
rs10196167	2	G	C	0.00244408	20.0538	0.0697964	0.0155841	7.51023e-06	8187	Malate levels		0.0046	0.0085	0.5836
rs10196179	2	A	T	0.00253183	21.0473	0.186421	0.0406298	4.4692e-06	8294	Phenylalanine to phosphate ratio		0.0047	0.0235	0.8399
rs10196818	2	G	A	0.00249422	20.5762	-0.0698831	0.0154041	5.71559e-06	8231	Octadecadienedioate (C18:2-DC) levels		0.0099	0.0082	0.232
rs10197143	2	C	T	0.00276944	22.442	0.0721125	0.0152204	2.15965e-06	8083	1-(1-enyl-palmitoyl)-2-palmitoleoyl-GPC (P-16:0/16:1) levels		0.0034	0.0082	0.6792
rs10197274	2	G	C	0.00246967	20.4252	-0.0856273	0.0189442	6.18489e-06	8252	Allantoin levels		0.0166	0.0111	0.1328
rs10197572	2	C	T	0.00243034	20.1016	-0.305126	0.0680474	7.32496e-06	8253	1-stearoyl-2-arachidonoyl-gpc (18:0/20:4) levels		0.0506	0.0566	0.3716
rs10197694	2	C	T	0.00266742	21.6986	0.0734802	0.0157725	3.18111e-06	8115	1-palmitoyl-2-linoleoyl-GPI (16:0/18:2) levels		-0.0003	0.0089	0.9702
rs10197773	2	A	G	0.00245678	20.2913	-0.0685064	0.0152063	6.63291e-06	8241	X-23654 levels		-0.0043	0.0082	0.5979
rs10197942	2	T	C	0.00254944	20.486	-0.0798965	0.01765	5.99047e-06	8017	Sphingosine to phosphate ratio		-0.0076	0.0095	0.42
rs10198350	2	C	T	0.00238177	19.5557	0.10324	0.0233431	9.74624e-06	8193	Pyruvate to 3-methyl-2-oxobutyrate ratio		-0.0109	0.0135	0.4193
rs10198374	2	G	A	0.00303884	22.6261	-0.0759565	0.0159662	1.96172e-06	7425	N4-acetylcytidine levels		0.0137	0.0081	0.08841
rs10199322	2	C	T	0.00304762	21.5239	0.170195	0.0366796	3.48326e-06	7043	Glycolithocholate to glycolithocholate sulfate ratio		0.0447	0.0189	0.01764
rs1019972	2	T	C	0.00238501	19.5321	0.162614	0.03679	9.86755e-06	8172	Ethylmalonate levels		0.005	0.0225	0.8224
rs1020048	9	C	A	0.00324667	26.843	-0.102991	0.0198761	2.19934e-07	8243	Methionine sulfoxide levels		0.0061	0.0102	0.5493
rs10201159	2	C	T	0.0756286	675.148	-0.43144	0.0166023	6.99299e-149	8254	Methionine sulfone levels		0.0136	0.0103	0.1867
rs10201159	2	C	T	0.0580152	468.317	0.399844	0.0184741	7.00307e-104	7606	N-acetyl-2-aminoadipate levels		0.0136	0.0103	0.1867
rs10201698	2	C	G	0.00248334	20.546	0.0723808	0.0159664	5.80624e-06	8255	2-hydroxy-4-(methylthio)butanoic acid levels		0.0036	0.0084	0.6662
rs10202530	2	T	G	0.00276561	22.4497	0.11444	0.0241501	2.15106e-06	8097	Citrate to oxalate (ethanedioate) ratio		0.0034	0.0123	0.7846
rs10203174	2	T	C	0.00237919	19.7085	0.106631	0.0240162	8.99762e-06	8266	Lactosyl-N-palmitoyl-sphingosine (d18:1/16:0) levels		-0.0526	0.0129	4.258e-05
rs10203323	2	T	C	0.00261245	20.8181	-0.125895	0.0275888	5.03623e-06	7950	1,7-dimethyluric acid levels		-0.0027	0.0146	0.852
rs10203323	2	T	C	0.00281129	22.4325	-0.13102	0.0276595	2.17001e-06	7959	1-methylxanthine levels		-0.0027	0.0146	0.852
rs10203657	2	G	A	0.0040485	24.6011	0.0979574	0.0197464	7.02154e-07	6054	X-12306 levels		-0.0124	0.0091	0.1727
rs10204080	2	T	C	0.00249855	20.4593	0.0729613	0.0161285	6.07506e-06	8170	2-hydroxyarachidate levels		0.0016	0.0083	0.8446
rs10204233	2	A	T	0.0025376	20.701	0.0794303	0.0174557	5.35478e-06	8139	4-ethylphenylsulfate levels		-0.0082	0.0089	0.3568
rs10204814	2	T	C	0.0025887	20.0912	0.0826005	0.0184257	7.36364e-06	7743	Taurocholic acid levels		0.0059	0.0097	0.5416
rs10206766	2	T	G	0.00295836	19.7938	-0.0837525	0.0188221	8.59943e-06	6673	X-23641 levels		0.0148	0.0096	0.1233
rs10206899	2	C	T	0.0628784	437.139	-0.43067	0.0205953	4.24421e-97	6517	Alliin levels		0.0129	0.0103	0.2093
rs1020696	17	C	T	0.00324671	26.6088	0.115573	0.0224022	2.48271e-07	8171	Glutamate to 5-oxoproline ratio		0.0125	0.0128	0.3273
rs10207534	2	A	G	0.00245016	20.1775	-0.158174	0.0352086	7.03982e-06	8217	N-acetylserine levels		0.0022	0.0192	0.9087
rs10207676	2	C	T	0.00253914	19.5578	-0.101181	0.0228761	9.73481e-06	7685	Glutarate (C5-DC) to caprylate (8:0) ratio		-0.0113	0.0127	0.3706
rs10207924	2	G	A	0.00277622	21.9347	-0.0724664	0.0154709	2.81285e-06	7881	Glutamine conjugate of C7H12O2 levels		-0.0093	0.0089	0.2988
rs10207972	2	T	A	0.00265146	21.9858	-0.300773	0.0641379	2.73904e-06	8272	Alpha-ketoglutarate to alanine ratio		-0.0808	0.0317	0.01076
rs10210198	2	T	C	0.00264662	21.2716	-0.12773	0.027691	3.97499e-06	8018	2,3-dihydroxy-2-methylbutyrate levels		0.0039	0.0143	0.7833
rs10211727	20	C	T	0.00288084	23.7663	-0.180455	0.0370114	1.08448e-06	8228	Arachidate (20:0) levels		0.0214	0.0209	0.3039
rs10212037	22	A	G	0.00241295	19.9138	0.141588	0.0317246	8.08096e-06	8235	Glycerol to carnitine ratio		0.0147	0.0187	0.4326
rs10212193	3	A	G	0.00239629	19.716	0.0836991	0.0188477	8.96217e-06	8210	X-12100 levels		-0.0054	0.0116	0.6439
rs10212643	4	C	G	0.00235991	19.5319	0.119578	0.0270537	9.86924e-06	8259	Pyruvate levels		-0.0117	0.0131	0.3722
rs10212881	4	A	C	0.00238572	19.5619	0.162205	0.0366696	9.71449e-06	8182	Androsterone sulfate levels		-0.0032	0.0202	0.8752
rs10212920	4	C	T	0.00332047	27.0254	0.0819613	0.0157641	2.0011e-07	8114	Beta-alanine levels		0.0054	0.0083	0.5166
rs10214728	6	T	C	0.00251659	20.403	-0.138442	0.0306455	6.25647e-06	8089	Ascorbic acid 2-sulfate levels		0.026	0.0169	0.1238
rs10215967	7	G	T	0.00283255	23.3213	-0.134098	0.0277647	1.36677e-06	8212	Hypotaurine levels		-0.0079	0.0138	0.5683
rs10216403	8	G	A	0.0026364	21.6201	0.10378	0.0223168	3.31399e-06	8181	X-12216 levels		-0.0208	0.0121	0.08527
rs10216697	8	T	C	0.00297888	24.6103	0.0770171	0.015523	6.99623e-07	8239	S-methylcysteine levels		-0.001	0.0082	0.9031
rs10216901	8	T	C	0.0044182	36.5764	-0.092585	0.0153069	1.4614e-09	8244	Kynurenine levels		0.0049	0.0083	0.5549
rs10216959	8	C	G	0.00347831	20.1608	-0.0862106	0.0191969	7.09323e-06	5778	2-methoxyhydroquinone sulfate (2) levels		-0.0062	0.0087	0.4755
rs10217033	8	G	C	0.0034544	27.3046	0.143085	0.0273792	1.73171e-07	7879	X-17010 levels		-0.0047	0.0164	0.7764
rs10218823	1	T	G	0.00236302	19.534	-0.222455	0.0503262	9.85789e-06	8249	X-23739 levels		0.0546	0.0351	0.1203
rs10219460	12	T	C	0.00301974	22.9045	-0.148455	0.0310154	1.69713e-06	7564	2-hydroxyphenylacetate levels		0.027	0.0158	0.08693
rs10220047	13	C	G	0.00248504	20.2189	-0.199031	0.0442577	6.8885e-06	8118	X-17676 levels		-0.0575	0.0255	0.02406
rs10220650	14	T	C	0.00242393	20.0995	-0.170156	0.0379492	7.33334e-06	8274	Hexadecadienoate (16:2n6) levels		-0.0104	0.0232	0.6555
rs10220847	15	T	C	0.00243992	20.0367	0.0735974	0.0164398	7.57796e-06	8194	Arginine to glutamate ratio		-0.0028	0.0087	0.751
rs10221305	18	G	A	0.00329463	21.5322	-0.0827321	0.0178264	3.46772e-06	6516	X-25433 levels		0.0036	0.0091	0.6968
rs10221489	19	T	C	0.00280188	20.8624	0.0779798	0.0170703	4.92013e-06	7427	Cytidine to N-acetylglucosamine to N-acetylgalactosamine ratio		-0.0163	0.0089	0.06675
rs10221859	2	C	T	0.00237267	19.7329	0.0696821	0.0156846	8.88389e-06	8299	N-methylproline levels		-0.0049	0.0092	0.5923
rs10222346	3	T	C	0.00254436	21.1491	0.0633581	0.0137754	4.23796e-06	8293	Glutamine degradant levels		-0.0008	0.0083	0.9221
rs10223008	4	A	C	0.00292914	20.1618	-0.0826777	0.0184103	7.0942e-06	6865	Benzoate to linoleoyl-arachidonoyl-glycerol (18:2 to 20:4) [2] ratio		0.0104	0.0088	0.2381
rs10223284	5	G	A	0.00276574	21.4357	1.02764	0.22193	3.64877e-06	7731	Linoleoyl-arachidonoyl-glycerol (18:2/20:4) [1] levels		-0.0467	0.0569	0.4118
rs1022335	2	A	T	0.0029448	19.9981	-0.077709	0.0173745	7.72822e-06	6773	Adenosine 5'-monophosphate (AMP) to acetoacetate ratio		-0.0018	0.0084	0.8308
rs10224999	7	A	C	0.00308844	20.5026	0.0834602	0.0184293	5.93598e-06	6620	Ethyl alpha-glucopyranoside levels		0.0118	0.0089	0.182
rs10225322	7	C	T	0.00254372	20.5853	-0.0900685	0.0198491	5.68822e-06	8074	X-24306 levels		-0.0147	0.0102	0.1514
rs10225370	7	A	T	0.00244894	20.1453	-0.0991324	0.0220839	7.15897e-06	8208	Alpha-hydroxyisovalerate levels		0.0249	0.012	0.03727
rs10225685	7	T	C	0.00282821	19.9387	-0.0759174	0.0169993	7.97254e-06	7032	Methyl indole-3-acetate levels		-0.0143	0.0085	0.09151
rs10225965	7	T	C	0.00237809	19.5349	-0.084906	0.0192079	9.85349e-06	8197	Cysteinylglycine to glutamate ratio		-0.0134	0.0101	0.1851
rs10226985	7	C	T	0.00291832	23.6725	0.176859	0.0363456	1.13868e-06	8090	Carboxyethyl-gaba levels		0.0476	0.0192	0.01338
rs102275	11	C	T	0.0227162	192.044	-0.220549	0.015913	1.11176e-43	8264	1,2-dipalmitoyl-gpc (16:0/16:0) levels		-0.0007	0.0084	0.9304
rs102275	11	C	T	0.00614359	50.9609	-0.106213	0.0148767	9.36207e-13	8246	Sphingomyelin (d18:1/22:1, d18:2/22:0, d16:1/24:1) levels		-0.0007	0.0084	0.9304
rs102275	11	C	T	0.00339329	28.124	-0.0852742	0.0160778	1.13395e-07	8262	1-(1-enyl-palmitoyl)-2-arachidonoyl-GPE (p-16:0/20:4) levels		-0.0007	0.0084	0.9304
rs102275	11	C	T	0.00697678	57.752	-0.119552	0.0157297	2.95157e-14	8222	1-(1-enyl-palmitoyl)-2-oleoyl-gpc (p-16:0/18:1) levels		-0.0007	0.0084	0.9304
rs102275	11	C	T	0.0387702	332.836	-0.288805	0.0158284	2.22611e-74	8254	1-(1-enyl-stearoyl)-2-arachidonoyl-GPE (p-18:0/20:4) levels		-0.0007	0.0084	0.9304
rs102275	11	C	T	0.00607358	49.3805	-0.110206	0.015681	2.09533e-12	8083	1-(1-enyl-palmitoyl)-2-palmitoleoyl-GPC (P-16:0/16:1) levels		-0.0007	0.0084	0.9304
rs102275	11	C	T	0.0570953	500.285	-0.342018	0.0152893	7.74904e-111	8264	1-myristoyl-2-arachidonoyl-GPC (14:0/20:4) levels		-0.0007	0.0084	0.9304
rs102275	11	C	T	0.0130521	109.289	-0.168221	0.0160894	1.38434e-25	8266	1-(1-enyl-palmitoyl)-2-palmitoyl-GPC (P-16:0/16:0) levels		-0.0007	0.0084	0.9304
rs102275	11	C	T	0.00262378	21.74	-0.0736936	0.0158033	3.11384e-06	8266	Cerotoylcarnitine (C26) levels		-0.0007	0.0084	0.9304
rs102275	11	C	T	0.0469356	407.273	-0.313782	0.0155465	1.36953e-90	8272	Arachidonate (20:4n6) levels		-0.0007	0.0084	0.9304
rs102275	11	C	T	0.0441225	353.856	0.311885	0.0165777	5.85273e-79	7668	Retinol (Vitamin A) to linoleoyl-arachidonoyl-glycerol (18:2 to 20:4) [2] ratio		-0.0007	0.0084	0.9304
rs10227729	7	C	T	0.00289479	24.0849	0.097048	0.0197725	9.18965e-07	8298	Isoleucine to phosphate ratio		-0.0143	0.0107	0.1827
rs10227729	7	C	T	0.00364259	30.3294	0.106942	0.0194162	3.63143e-08	8298	Leucine to phosphate ratio		-0.0143	0.0107	0.1827
rs10228265	7	G	A	0.00326055	20.2946	0.0880351	0.0195387	6.61579e-06	6206	Ursodeoxycholate levels		-0.0025	0.0087	0.7741
rs10228292	7	T	C	0.00243877	20.1103	-0.0656196	0.0146309	7.29186e-06	8228	Dehydroepiandrosterone sulfate (DHEAS) levels		0.0079	0.0088	0.3679
rs10228292	7	T	C	0.00351295	28.9782	-0.0819215	0.0152163	7.29354e-08	8222	Androstenediol (3beta,17beta) disulfate (1) levels		0.0079	0.0088	0.3679
rs10229386	7	T	G	0.00332734	24.3206	-0.207751	0.0421208	8.128e-07	7287	Taurodeoxycholate levels		-0.0016	0.02	0.937
rs10229445	7	G	T	0.00241223	19.8789	-0.113135	0.0253716	8.22925e-06	8223	N-lactoyl phenylalanine levels		0.0023	0.0148	0.8773
rs10230752	7	C	T	0.00418267	19.5689	0.418915	0.0946781	9.66125e-06	4661	Tauro-beta-muricholate levels		-0.0093	0.0374	0.8041
rs10231384	7	T	G	0.00252705	20.8275	-0.0723811	0.0158582	5.01222e-06	8223	Phosphate to N-palmitoyl-sphingosine (d18:1 to 16:0) ratio		-0.0152	0.0081	0.06066
rs10232072	7	C	T	0.00300035	24.6257	0.0837652	0.0168778	6.94005e-07	8185	Adenosine 5'-monophosphate (AMP) to arginine ratio		-0.0021	0.0095	0.8206
rs10232703	7	A	G	0.00272053	21.1525	0.0959215	0.0208535	4.22947e-06	7756	Caffeine to theophylline ratio		0.0087	0.0105	0.4065
rs10233957	7	A	G	0.00439316	24.6926	0.267306	0.0537833	6.69328e-07	5598	Umbelliferone sulfate levels		-0.0449	0.0195	0.02137
rs1023470	22	G	A	0.00248817	20.6285	0.0756529	0.0166548	5.56115e-06	8272	Sphingomyelin (d18:2/16:0, d18:1/16:1) levels		-0.0074	0.0095	0.4378
rs10234749	7	G	T	0.00258271	21.4091	0.08454	0.0182688	3.70017e-06	8270	1-stearoyl-GPE (18:0) levels		0.0087	0.0098	0.3741
rs10235902	7	A	G	0.00273117	22.5309	0.0852549	0.0179588	2.06215e-06	8229	4-methylcatechol sulfate levels		-0.0023	0.0094	0.8053
rs10236125	7	C	T	0.00249191	20.687	0.0929353	0.0204305	5.39384e-06	8283	1-oleoyl-GPE (18:1) levels		-0.0178	0.0107	0.09579
rs10236264	7	A	C	0.00331119	22.674	0.117014	0.0245703	1.91271e-06	6827	X-21442 levels		0.0166	0.0112	0.1389
rs10236510	7	A	G	0.00496133	22.9609	-0.130581	0.0272453	1.64476e-06	4607	Adenosine 5'-diphosphate (ADP) levels		-0.0109	0.0109	0.3149
rs10236510	7	A	G	0.00489997	22.4391	-0.129335	0.0272972	2.15807e-06	4559	Adenosine 5'-diphosphate (ADP) to phosphate ratio		-0.0109	0.0109	0.3149
rs10236510	7	A	G	0.00583157	26.7362	-0.140987	0.0272605	2.31813e-07	4560	Adenosine 5'-diphosphate (ADP) to tyrosine ratio		-0.0109	0.0109	0.3149
rs10236510	7	A	G	0.00493281	22.6348	-0.129244	0.0271598	1.94911e-06	4568	Adenosine 5'-diphosphate (ADP) to arginine ratio		-0.0109	0.0109	0.3149
rs10236510	7	A	G	0.00521781	23.0211	-0.131769	0.0274569	1.59382e-06	4391	Adenosine 5'-diphosphate (ADP) to 2'-deoxyuridine ratio		-0.0109	0.0109	0.3149
rs10236510	7	A	G	0.00592472	27.4519	-0.141919	0.0270807	1.60068e-07	4608	Adenosine 5'-diphosphate (ADP) to valine ratio		-0.0109	0.0109	0.3149
rs10236510	7	A	G	0.00507421	23.3329	-0.132076	0.0273366	1.35528e-06	4577	Adenosine 5'-diphosphate (ADP) to glycine ratio		-0.0109	0.0109	0.3149
rs10236510	7	A	G	0.00487116	22.3163	-0.129363	0.0273781	2.30059e-06	4561	Adenosine 5'-diphosphate (ADP) to N-palmitoyl-sphingosine (d18:1 to 16:0) ratio		-0.0109	0.0109	0.3149
rs10236510	7	A	G	0.00560648	25.7379	-0.138425	0.0272793	3.88827e-07	4567	Adenosine 5'-diphosphate (ADP) to citrate ratio		-0.0109	0.0109	0.3149
rs10236510	7	A	G	0.00490335	22.5976	-0.12965	0.0272676	1.98708e-06	4588	Adenosine 5'-diphosphate (ADP) to glycerol 3-phosphate ratio		-0.0109	0.0109	0.3149
rs10236510	7	A	G	0.00515685	23.6423	-0.130935	0.0269225	1.15395e-06	4563	Adenosine 5'-diphosphate (ADP) to aspartate ratio		-0.0109	0.0109	0.3149
rs10236510	7	A	G	0.00478899	21.9477	-0.126522	0.0270008	2.78799e-06	4563	Adenosine 5'-diphosphate (ADP) to EDTA ratio		-0.0109	0.0109	0.3149
rs10236510	7	A	G	0.00525352	24.1829	-0.133109	0.0270619	8.71308e-07	4581	Adenosine 5'-diphosphate (ADP) to glucose ratio		-0.0109	0.0109	0.3149
rs10236510	7	A	G	0.00462662	21.1861	-0.124443	0.0270302	4.14727e-06	4560	Adenosine 5'-diphosphate (ADP) to choline ratio		-0.0109	0.0109	0.3149
rs10236510	7	A	G	0.00556097	25.5222	-0.137957	0.0273017	4.34792e-07	4566	Adenosine 5'-diphosphate (ADP) to ornithine ratio		-0.0109	0.0109	0.3149
rs10236510	7	A	G	0.0051376	23.5846	-0.132155	0.0272066	1.18886e-06	4569	Adenosine 5'-diphosphate (ADP) to glutamine ratio		-0.0109	0.0109	0.3149
rs10236510	7	A	G	0.00440694	20.1979	-0.122297	0.0272062	6.9508e-06	4565	Adenosine 5'-diphosphate (ADP) to uridine ratio		-0.0109	0.0109	0.3149
rs10238197	7	G	C	0.00358695	29.4828	-0.075533	0.0139091	5.61997e-08	8192	Androstenediol (3alpha, 17alpha) monosulfate (3) levels		0.0005	0.0083	0.9545
rs1023899	8	T	A	0.00372744	22.1415	0.10788	0.0229226	2.52273e-06	5920	5alpha-androstan-3alpha,17beta-diol monosulfate (2) levels		0.0054	0.0158	0.7312
rs10240649	7	T	G	0.00240769	19.6507	0.0704725	0.0158956	9.27333e-06	8144	N-acetylglucosaminylasparagine levels		0.007	0.0085	0.4105
rs10240723	7	T	C	0.0318275	269.828	-0.241981	0.0147294	1.19812e-60	8210	X-25422 levels		0.0199	0.0087	0.02257
rs1024200	14	A	G	0.00254406	19.5372	0.0724172	0.0163815	9.83981e-06	7662	Pantoate levels		0.0087	0.0092	0.3457
rs1024277	9	C	T	0.00237512	19.5343	0.214952	0.0486284	9.85698e-06	8207	13-HODE + 9-HODE levels		-0.0434	0.0224	0.05311
rs10243245	7	C	T	0.00288386	19.5339	0.309102	0.0699267	9.85301e-06	6756	Adenosine 3',5'-cyclic monophosphate (camp) levels		-0.0083	0.032	0.7952
rs10243781	7	A	G	0.00245715	20.3559	0.111539	0.0247189	6.41324e-06	8266	Cerotoylcarnitine (C26) levels		-0.0085	0.0133	0.5226
rs10243781	7	A	G	0.00240681	19.9234	0.111524	0.0249824	8.04131e-06	8260	Ximenoylcarnitine (C26:1) levels		-0.0085	0.0133	0.5226
rs10244501	7	C	T	0.00355578	24.9365	-0.107509	0.0215261	5.90391e-07	6990	4-cholesten-3-one levels		0.0072	0.0111	0.5152
rs10245855	7	A	G	0.00448831	29.4002	0.250091	0.0461165	5.86012e-08	6523	X-24456 levels		0.019	0.0229	0.4061
rs1024708	9	C	T	0.00257113	21.1763	0.0711875	0.0154677	4.17811e-06	8217	Phosphate to 5-oxoproline ratio		-0.0075	0.0086	0.384
rs10247649	7	G	A	0.00301036	21.429	-0.0826258	0.0178465	3.65988e-06	7099	Tartarate levels		0.0062	0.0083	0.453
rs10250065	7	C	G	0.00269999	22.3055	0.074278	0.0157254	2.3189e-06	8241	Kynurenate levels		-0.0019	0.0087	0.8246
rs10250619	7	C	T	0.00302637	19.7129	-0.0931159	0.0209692	8.97073e-06	6496	2,3-dihydroxypyridine levels		-0.0116	0.0099	0.2426
rs10250888	7	A	T	0.00381618	20.5676	0.262874	0.0579529	5.73355e-06	5371	3-hydroxyphenylacetoylglutamine levels		-0.0181	0.0264	0.4926
rs10250987	7	G	T	0.00292519	23.9513	-0.0852009	0.0174071	9.84997e-07	8166	xanthine levels levels		-0.0158	0.0089	0.07621
rs10251284	7	C	G	0.00253097	19.7485	-0.0797081	0.0179341	8.80927e-06	7785	Paraxanthine to linoleate (18:2n6) ratio		-0.0068	0.0098	0.489
rs1025207	18	C	G	0.00252447	19.8824	0.0775375	0.0173869	8.21402e-06	7858	Theophylline to theobromine ratio		0.007	0.0091	0.441
rs10252214	7	G	C	0.00236744	19.5326	-0.0756895	0.0171239	9.86447e-06	8233	Glycosyl-N-stearoyl-sphingosine (d18:1/18:0) levels		-0.0063	0.0095	0.5067
rs10252472	7	A	G	0.00281236	19.5785	-0.0890712	0.0201273	9.62673e-06	6944	4-hydroxycoumarin levels		-0.0216	0.0095	0.02391
rs10252509	7	C	T	0.00300745	24.9105	-0.0717319	0.0143704	5.98674e-07	8260	Pregnenediol sulfate (C21H34O5S) levels		0.0074	0.0087	0.3992
rs10252509	7	C	T	0.00378595	31.2806	-0.0788992	0.0141053	2.22408e-08	8233	Pregnenetriol sulfate levels		0.0074	0.0087	0.3992
rs10254747	7	C	A	0.00283458	20.5437	0.0782684	0.0172658	5.81144e-06	7229	N-formylphenylalanine levels		0.0086	0.0087	0.3202
rs1025483	5	C	A	0.00237076	19.5578	0.0705567	0.0159524	9.73618e-06	8232	X-21736 levels		-0.0137	0.0083	0.09898
rs10255591	7	C	T	0.0043819	36.1821	0.112834	0.018756	1.78867e-09	8223	Octadecanedioate levels		0.0234	0.0099	0.01801
rs10255591	7	C	T	0.00241061	19.9187	-0.0841982	0.0188634	8.06033e-06	8245	Phosphocholine levels		0.0234	0.0099	0.01801
rs10255696	7	A	G	0.00245616	19.5917	0.103776	0.0234426	9.56404e-06	7959	1-methylxanthine levels		-0.0041	0.0133	0.7555
rs10255736	7	G	A	0.00244818	19.9526	-0.101514	0.0227234	7.918e-06	8132	21-hydroxypregnenolone disulfate levels		0.0007	0.0142	0.958
rs1025628	15	A	G	0.00267778	22.0705	0.151408	0.0322248	2.62096e-06	8222	Glycerate levels		0.0142	0.0228	0.5339
rs10256413	7	G	A	0.00286941	20.1552	0.0906895	0.0201977	7.11892e-06	7006	Sulfate of piperine metabolite C18H21NO3 (3) levels		0.0015	0.0101	0.8831
rs10256499	7	A	G	0.00371579	27.7635	0.209033	0.0396661	1.36549e-07	7446	X-12729 levels		-0.0398	0.0211	0.05996
rs10258416	7	A	G	0.0024171	20.0379	-0.0929281	0.0207572	7.57306e-06	8272	X-23639 levels		0.0014	0.0109	0.9009
rs10259321	7	A	G	0.00276302	20.5667	-0.0710294	0.0156602	5.74224e-06	7425	N4-acetylcytidine levels		0.0105	0.0088	0.2331
rs1026029	2	C	T	0.00245092	20.2329	0.148145	0.032931	6.83885e-06	8237	3-amino-2-piperidone levels		-0.0209	0.0187	0.2645
rs10261617	7	A	G	0.00258446	19.9674	0.0786101	0.0175898	7.85558e-06	7708	1-palmitoyl-GPG (16:0) levels		-0.0034	0.0092	0.7119
rs10261974	7	C	T	0.00285121	23.5011	-0.0825549	0.0170273	1.24466e-06	8221	Gamma-glutamyltyrosine levels		-0.0041	0.0089	0.6401
rs10263383	7	T	C	0.00482997	28.0527	0.55147	0.104102	1.17453e-07	5782	Hyocholate levels		-0.0272	0.0573	0.6345
rs10263444	7	T	C	0.00241737	19.8317	-0.165887	0.037246	8.43517e-06	8186	Taurine to cysteine ratio		0.012	0.0252	0.6347
rs10264137	7	C	A	0.0029229	23.0267	0.0766974	0.0159812	1.59281e-06	7857	Tetradecadienedioate (C14:2-DC) levels		-0.0023	0.0088	0.7912
rs10265861	7	A	G	0.00298958	24.864	0.101678	0.0203887	6.1338e-07	8294	Phenylalanine to phosphate ratio		-0.0136	0.0107	0.2063
rs10266131	7	G	C	0.00349948	21.8608	-0.176429	0.0377283	2.92094e-06	6227	Phenylacetylglutamate levels		0.0072	0.0187	0.7014
rs10266818	7	G	A	0.00337875	27.8031	0.158569	0.030069	1.33843e-07	8203	Cysteine to 5-oxoproline ratio		0.0108	0.0153	0.4815
rs1026751	15	A	C	0.0025498	21.0488	-0.0773186	0.0168507	4.46537e-06	8236	N-acetyl-isoputreanine levels		0.0044	0.0103	0.67
rs10268083	7	G	A	0.0032417	20.1542	0.127181	0.028325	7.12013e-06	6199	N-succinyl-phenylalanine levels		-0.005	0.0128	0.6981
rs10269125	7	G	A	0.0023608	19.5227	0.264495	0.0598543	9.91701e-06	8252	Allantoin levels		0.0453	0.0364	0.213
rs10269292	7	A	G	0.00314046	25.8455	0.0984281	0.0193586	3.68686e-07	8206	Glycine to serine ratio		-0.0153	0.0105	0.1439
rs10269381	7	C	T	0.00302584	20.7717	0.182642	0.0400683	5.15786e-06	6846	3b-hydroxy-5-cholenoic acid levels		0.0199	0.0282	0.4802
rs10271639	7	A	G	0.00266716	19.5464	0.10677	0.0241466	9.79057e-06	7311	Propionylglycine levels		0.0144	0.0116	0.2157
rs10272016	7	C	T	0.00265976	19.9534	0.114527	0.0256355	7.9142e-06	7484	1,2,3-benzenetriol sulfate (2) levels		-0.0091	0.0149	0.539
rs10272016	7	C	T	0.00322686	24.8334	0.126316	0.0253445	6.23009e-07	7673	2-naphthol sulfate levels		-0.0091	0.0149	0.539
rs10272022	7	A	G	0.00281448	19.9263	0.151371	0.0339053	8.02433e-06	7062	3-ethylcatechol sulfate (1) levels		-0.036	0.0176	0.04159
rs1027238	3	T	C	0.00271806	19.964	0.078023	0.0174598	7.86856e-06	7327	X-17685 levels		0.0099	0.0087	0.254
rs10272463	7	G	C	0.00265488	21.7588	0.0679244	0.0145598	3.08292e-06	8176	Glycerol to sulfate ratio		-0.0018	0.0088	0.8397
rs10274036	7	C	T	0.00243882	19.8247	-0.0755646	0.0169692	8.46637e-06	8111	1-stearoyl-2-oleoyl-GPI (18:0/18:1) levels		-0.0149	0.0093	0.1066
rs1027445	4	G	A	0.00249496	20.4873	0.0717831	0.0158572	5.98687e-06	8193	Cysteinylglycine to taurine ratio		0.0036	0.0085	0.6689
rs10274526	7	A	T	0.00261246	21.4547	-0.0773311	0.0166932	3.61314e-06	8193	Cysteinylglycine to taurine ratio		-0.0105	0.0096	0.2706
rs10274962	7	C	G	0.00264797	21.8321	0.116487	0.0249274	2.96745e-06	8225	2,3-dihydroxy-5-methylthio-4-pentenoate (dmtpa) levels		-0.0241	0.0167	0.1489
rs10274964	7	T	C	0.00268198	22.1186	-0.0733392	0.0155921	2.55603e-06	8227	Adenosine 5'-monophosphate (AMP) to palmitate (16:0) ratio		-0.0051	0.0081	0.5277
rs10276362	7	A	G	0.00236416	19.5505	-0.125123	0.0282947	9.77353e-06	8252	Bilirubin degradation product, C17H20N2O5 (1) levels		-0.0122	0.0164	0.4578
rs10277377	7	T	C	0.00248438	20.5571	0.116516	0.0256952	5.77319e-06	8256	Imidazole lactate levels		0.0147	0.0139	0.2908
rs10277859	7	C	T	0.00284232	22.5326	0.0984598	0.0207395	2.06002e-06	7907	Prolylglycine levels		0.0072	0.0102	0.4798
rs10278040	7	A	G	0.0164163	136.877	-0.408715	0.0349303	1.26137e-31	8203	Metabolonic lactone sulfate levels		0.0027	0.0161	0.8667
rs10278040	7	A	G	0.0113484	80.236	-0.3463	0.038655	3.28362e-19	6992	X-26109 levels		0.0027	0.0161	0.8667
rs10278332	7	T	C	0.00244906	20.193	-0.0793443	0.0176548	6.9826e-06	8227	Adenosine 5'-monophosphate (AMP) to palmitate (16:0) ratio		0.0075	0.0091	0.4056
rs10279978	7	A	G	0.00381984	20.852	-0.0942161	0.0206287	4.94191e-06	5440	N-methyltaurine levels		0.0026	0.0085	0.7593
rs10282311	7	T	C	0.00281781	22.8011	0.162242	0.0339728	1.79151e-06	8071	X-15523 levels		-0.0149	0.0171	0.385
rs10283676	9	G	A	0.0025117	20.7636	0.0718589	0.015768	5.18233e-06	8248	Alanine to asparagine ratio		0.0099	0.0082	0.2278
rs10305287	17	C	A	0.00362777	19.6795	0.351674	0.0792598	9.12295e-06	5407	X-23276 levels		-0.0007	0.0364	0.9853
rs1031162	10	T	C	0.00265696	21.9384	0.0751604	0.0160448	2.80759e-06	8237	3-amino-2-piperidone levels		0.0021	0.0087	0.8108
rs1031548	8	C	T	0.00237099	19.5525	-0.0733749	0.0165918	9.7628e-06	8229	6-hydroxyindole sulfate levels		-0.0015	0.0087	0.8658
rs1031556	18	C	G	0.00285605	20.4478	0.0978952	0.021646	6.10976e-06	7141	N-palmitoyl-heptadecasphingosine (d17:1/16:0) levels		-0.0074	0.013	0.5696
rs1031900	15	A	G	0.00311365	22.5726	0.079637	0.0167596	2.017e-06	7229	N-formylphenylalanine levels		-0.0133	0.0081	0.102
rs1031933	3	G	A	0.00247169	20.4271	-0.111229	0.0246072	6.17897e-06	8246	Sphingomyelin (d18:1/22:1, d18:2/22:0, d16:1/24:1) levels		-0.0011	0.0144	0.9387
rs1032355	4	C	T	0.00249973	20.6018	0.0830655	0.0182985	5.63939e-06	8223	N-acetylthreonine levels		-0.014	0.0103	0.1727
rs1033671	6	A	G	0.00235995	19.5251	-0.0894612	0.0202435	9.9039e-06	8256	Cys-gly, oxidized levels		-0.0055	0.0105	0.5978
rs1033831	9	T	C	0.00321647	25.4437	-0.0977498	0.0193763	4.53951e-07	7887	Dihomo-linoleoylcarnitine (C20:2) levels		-0.01	0.0108	0.3512
rs1033930	13	T	G	0.0029046	21.679	0.0813366	0.0174666	3.21324e-06	7444	1,3-dimethylurate levels		0.0021	0.0086	0.808
rs1035864	7	T	A	0.0025149	20.2456	-0.1088	0.0241774	6.79343e-06	8032	6-oxopiperidine-2-carboxylate levels		-0.0171	0.0139	0.2177
rs1036147	2	G	T	0.00263456	20.2631	-0.0974777	0.0216519	6.73047e-06	7673	2-naphthol sulfate levels		-0.0143	0.0107	0.1828
rs1037776	2	T	G	0.00284083	23.3469	0.12235	0.0253184	1.34852e-06	8197	Cysteinylglycine to glutamate ratio		0.0107	0.0129	0.4059
rs1038160	8	C	T	0.00522201	22.9872	-0.109246	0.0227805	1.62206e-06	4381	Glycocholate glucuronide (1) levels		-0.0061	0.0085	0.4734
rs1038161	12	A	T	0.00238823	19.7692	-0.0698072	0.0156983	8.71615e-06	8260	Hippurate levels		0.0054	0.0089	0.5399
rs1038883	3	A	G	0.00240663	19.7916	0.0685315	0.0154027	8.61458e-06	8206	X-11444 levels		-0.0049	0.0084	0.5607
rs1039336	9	G	A	0.00251022	20.6557	-0.0782201	0.0172086	5.48269e-06	8210	5-methylthioadenosine (mta) levels		-0.0022	0.0098	0.8195
rs10400558	12	C	T	0.00277081	20.3192	0.0733433	0.0162685	6.53475e-06	7315	N-carbamoylalanine levels		0.0113	0.0081	0.1643
rs10400715	14	A	G	0.0025872	21.4101	0.0930837	0.0201146	3.69798e-06	8256	Phosphate to N-acetylneuraminate ratio		0.0063	0.0114	0.5811
rs10401448	19	C	G	0.00305981	23.8661	-0.0904389	0.0185101	1.02954e-06	7778	X-17146 levels		-0.003	0.011	0.7843
rs1040168	3	C	T	0.00267395	21.4436	0.0782065	0.0168865	3.63398e-06	8000	Arachidonate (20:4n6) to caffeine ratio		0.0044	0.0086	0.6064
rs10401994	19	G	A	0.00260368	21.3876	-0.127406	0.0275458	3.74145e-06	8195	Dihydroorotate levels		0.0006	0.0182	0.9745
rs10403542	19	C	T	0.00249475	20.5907	0.0869623	0.0191621	5.67227e-06	8235	Tryptophan levels		0.0044	0.0108	0.6851
rs1040519	6	G	A	0.00290446	23.6704	-0.0818991	0.0168315	1.13978e-06	8128	5-hydroxylysine levels		-0.004	0.0088	0.6494
rs1040519	6	G	A	0.0026679	21.8016	-0.0759074	0.016255	3.01496e-06	8152	Cortolone glucuronide (1) levels		-0.004	0.0088	0.6494
rs10405452	19	T	C	0.00440312	19.8397	-0.1323	0.0296958	8.38278e-06	4488	3-hydroxyisobutyrate to adenosine 5'-diphosphate (ADP) ratio		0.0105	0.0116	0.3669
rs10405514	19	A	G	0.00288489	19.7232	0.204955	0.046143	8.9237e-06	6819	X-12221 levels		0.0237	0.0217	0.2751
rs10407646	19	G	A	0.00246266	20.2264	-0.105824	0.0235273	6.86197e-06	8195	Dihydroorotate levels		-0.0163	0.0137	0.2339
rs10407741	19	C	T	0.00245704	19.9215	0.214658	0.0480875	8.04783e-06	8090	1-methyl-4-imidazoleacetate levels		-0.0075	0.0293	0.7987
rs10407741	19	C	T	0.0023811	19.6074	0.20828	0.047031	9.48571e-06	8217	N-acetylserine levels		-0.0075	0.0293	0.7987
rs10407762	19	T	C	0.00330065	20.694	-0.107226	0.0235672	5.36913e-06	6251	X-24757 levels		0.0027	0.0129	0.835
rs10407786	19	G	C	0.00262919	20.7885	-0.0934192	0.0204866	5.11499e-06	7888	Bilirubin (Z,Z) to androsterone glucuronide ratio		-0.0042	0.0132	0.7487
rs1041010	14	C	A	0.00263307	21.606	-0.111696	0.0240269	3.33884e-06	8186	X-12798 levels		0.0078	0.0125	0.533
rs10410885	19	A	G	0.00271943	22.4665	0.239676	0.0505597	2.13232e-06	8241	2-hydroxyhippurate levels		-0.0177	0.034	0.6022
rs10411485	19	T	C	0.00276689	22.782	-0.278553	0.0583525	1.80935e-06	8213	Pseudouridine levels		0.0322	0.0446	0.4703
rs10411606	19	A	G	0.0023799	19.7931	-0.334071	0.0750809	8.60763e-06	8299	N-methylproline levels		0.0009	0.0357	0.9788
rs1041213	6	G	A	0.0054106	24.7739	-0.10641	0.0213742	6.40917e-07	4556	Adenosine 5'-diphosphate (ADP) to oxalate (ethanedioate) ratio		0.0071	0.0084	0.398
rs10412211	19	T	G	0.00313265	20.2565	0.0794101	0.0176411	6.75004e-06	6448	2-furoylcarnitine levels		0.001	0.0089	0.9104
rs1041350	9	C	T	0.00282497	22.6949	0.0994006	0.0208627	1.8932e-06	8013	Gentisate levels		-0.0091	0.0136	0.5038
rs10414334	19	A	C	0.00290047	22.9192	-0.204428	0.0426958	1.68431e-06	7881	Glutamine conjugate of C7H12O2 levels		0.0044	0.0205	0.8319
rs10414919	19	A	G	0.00293418	24.2724	-0.0797399	0.0161833	8.33707e-07	8250	Alpha-hydroxyisocaproate levels		-0.005	0.0092	0.587
rs10416495	19	C	T	0.00239479	19.8525	0.0686978	0.0154164	8.34483e-06	8272	Alpha-ketoglutarate to kynurenine ratio		-0.0001	0.0085	0.9869
rs10418839	19	A	G	0.00335717	23.7175	0.0916008	0.0188063	1.1118e-06	7043	X-17690 levels		0.0088	0.0091	0.3344
rs10420267	19	A	G	0.00279136	20.9238	0.0759716	0.0166063	4.76508e-06	7477	X-25109 levels		-0.0081	0.0092	0.3792
rs10420459	19	G	A	0.00404498	25.0914	0.157966	0.0315305	5.4448e-07	6180	X-21285 levels		-0.0019	0.0141	0.8931
rs10420488	19	G	A	0.00288872	23.5591	-0.0755724	0.0155679	1.2076e-06	8134	X-11470 levels		0.0071	0.0088	0.4206
rs1042184	5	A	G	0.00319172	22.5449	-0.149121	0.0314017	2.04622e-06	7043	X-17690 levels		-0.0038	0.0173	0.8258
rs10422209	19	G	C	0.00824782	68.7186	-0.18493	0.0223058	1.12621e-16	8265	lactosyl-n-nervonoyl-sphingosine (d18:1/24:1) levels		-0.0042	0.0128	0.7451
rs10422369	19	T	C	0.00603711	50.1208	0.104982	0.014827	1.43655e-12	8254	Methionine sulfone levels		0.0019	0.0084	0.8235
rs10422859	19	C	T	0.00256276	21.2023	-0.0734001	0.0159387	4.1216e-06	8254	N-stearoyl-sphingosine (d18:1/18:0) levels		-0.0038	0.0094	0.6852
rs10423572	19	C	T	0.00280764	23.2338	0.174338	0.0361642	1.43027e-06	8254	Myristoyl dihydrosphingomyelin (d18:0/14:0) levels		0.0429	0.0218	0.04918
rs10423657	19	A	C	0.00238198	19.7746	-0.321988	0.0723991	8.69174e-06	8284	Dihomo-linoleate (20:2n6) levels		-0.0061	0.0442	0.8908
rs10424343	19	T	C	0.00310979	25.6266	0.0922519	0.0182212	4.12943e-07	8217	Gamma-glutamylglutamine levels		-0.0108	0.0096	0.2636
rs10424752	19	C	A	0.00259245	20.9157	0.0842665	0.0184232	4.78632e-06	8049	Octadecanedioylcarnitine (C18-DC) levels		0.0051	0.0102	0.6187
rs10425645	19	A	C	0.00271207	20.1919	0.105936	0.023572	6.98483e-06	7427	Cytidine to N-acetylglucosamine to N-acetylgalactosamine ratio		-0.0012	0.0123	0.9255
rs1042580	20	C	T	0.00254859	20.9672	-0.0751005	0.0163991	4.65969e-06	8208	1-lignoceroyl-GPC (24:0) levels		-0.0064	0.009	0.4778
rs10425975	19	A	G	0.0145136	116.184	0.227308	0.0210856	4.26735e-27	7891	Lithocholate sulfate (1) levels		0.0111	0.011	0.3112
rs10426201	19	A	G	0.00929475	66.6212	0.176639	0.0216381	3.25924e-16	7103	5alpha-androstan-3beta,17alpha-diol disulfate levels		0.0113	0.011	0.3032
rs10426201	19	A	G	0.00738741	50.9357	-0.161326	0.0226011	9.4696e-13	6846	3b-hydroxy-5-cholenoic acid levels		0.0113	0.011	0.3032
rs10426317	19	T	C	0.00315337	26.1609	0.0863094	0.0168725	3.13096e-07	8272	Sphingomyelin (d18:2/16:0, d18:1/16:1) levels		0.0046	0.0096	0.634
rs10426317	19	T	C	0.00253109	19.8002	0.0825128	0.0185409	8.57496e-06	7805	N-palmitoyl-sphingadienine (d18:2/16:0) levels		0.0046	0.0096	0.634
rs10426452	19	A	G	0.00421835	19.7408	0.101236	0.0227803	8.82901e-06	4662	Inosine to theophylline ratio		-0.0094	0.0089	0.2944
rs10429299	8	C	T	0.00360828	26.501	0.103257	0.0200553	2.62412e-07	7320	Spermidine to 5-methylthioadenosine (MTA) ratio		-0.0013	0.0101	0.8943
rs1043066	22	A	G	0.00266257	22.0195	0.153298	0.0326648	2.69144e-06	8250	Lysine levels		-0.0247	0.0219	0.2607
rs10432313	19	G	A	0.00345947	24.4844	-0.206989	0.0418255	7.46409e-07	7055	X-21283 levels		0.0073	0.0245	0.767
rs10433994	4	G	A	0.00242011	19.8979	0.0788776	0.0176806	8.14849e-06	8204	Phosphate to urate ratio		-0.0062	0.01	0.5389
rs10435215	7	G	A	0.00350654	26.7892	-0.0857308	0.0165615	2.26066e-07	7615	Oleoyl-linoleoyl-glycerol (18:1 to 18:2) [2] to linoleoyl-arachidonoyl-glycerol (18:2 to 20:4) [2] ratio		-0.0028	0.0088	0.7546
rs10435873	9	G	T	0.00330383	20.5417	0.0843437	0.0186065	5.81436e-06	6199	N-succinyl-phenylalanine levels		-0.0039	0.0093	0.6712
rs10436897	1	A	C	0.00236931	19.5362	0.242209	0.054792	9.84641e-06	8228	N-acetylphenylalanine levels		-0.0176	0.0311	0.5718
rs10436922	1	A	G	0.00310343	25.1725	0.105061	0.0209375	5.22591e-07	8088	X-24337 levels		0.0146	0.011	0.1861
rs10444899	15	T	C	0.00254879	20.6852	-0.0704342	0.0154846	5.39884e-06	8097	Tiglylcarnitine (c5:1-dc) levels		0.0036	0.0082	0.6591
rs10445235	17	T	C	0.00256735	21.2017	0.0823205	0.017876	4.12281e-06	8239	3-hydroxydecanoate levels		-0.005	0.0099	0.615
rs10445235	17	T	C	0.00241184	19.6533	0.079932	0.0180281	9.26068e-06	8131	Decadienedioic acid (C10:2-DC) levels		-0.005	0.0099	0.615
rs10445262	17	G	A	0.00915852	76.1083	-0.153063	0.0175429	2.65992e-18	8236	N-acetyl-isoputreanine levels		-0.0065	0.0094	0.4894
rs10445741	2	T	C	0.0025245	20.7735	0.0694233	0.0152299	5.15569e-06	8210	5-methylthioadenosine (mta) levels		0.0187	0.0084	0.02604
rs1044690	6	C	G	0.00342364	21.7049	-0.0965424	0.0207191	3.1686e-06	6320	Homovanillate (hva) levels		0.0161	0.0095	0.08934
rs10447274	5	T	C	0.00248022	20.3536	0.0745435	0.016521	6.42017e-06	8188	Adenosine 5'-monophosphate (AMP) to asparagine ratio		0.0057	0.0086	0.5098
rs10447314	6	G	C	0.00241676	19.9987	0.0719094	0.016078	7.73032e-06	8257	Myristoleoylcarnitine C14:1 levels		0.0225	0.0092	0.0147
rs10448182	9	T	C	0.0033578	19.9384	-0.071163	0.0159344	7.96992e-06	5920	5alpha-androstan-3alpha,17beta-diol monosulfate (2) levels		0.0103	0.0101	0.3107
rs1045017	1	A	G	0.00249326	20.5658	0.0779976	0.0171971	5.74619e-06	8230	Sulfate levels		0.0139	0.0096	0.1447
rs10454465	10	G	C	0.00298054	24.6211	0.0821936	0.0165627	6.95684e-07	8238	X-11795 levels		-0.0162	0.0088	0.06415
rs10454723	18	G	C	0.0023906	19.7745	-0.0683329	0.0153647	8.6914e-06	8254	Uridine to pseudouridine ratio		-0.0098	0.0087	0.2608
rs10455872	6	G	A	0.00414099	34.3177	0.160514	0.0273969	4.66139e-09	8255	Sphingomyelin (d18:1/20:1, d18:2/20:0) levels		0.0662	0.0158	2.728e-05
rs10455872	6	G	A	0.00332503	27.1493	0.154353	0.0296198	1.8768e-07	8140	Palmitoyl-sphingosine-phosphoethanolamine (d18:1/16:0) levels		0.0662	0.0158	2.728e-05
rs10456189	6	T	C	0.00270501	21.9564	0.0993201	0.0211935	2.78139e-06	8097	Tiglylcarnitine (c5:1-dc) levels		-0.0022	0.0116	0.8464
rs10456272	6	G	A	0.00276612	20.4623	0.0798388	0.0176473	6.064e-06	7379	X-12117 levels		-0.001	0.0091	0.9159
rs10457236	6	A	G	0.00393149	31.1813	0.122954	0.0220161	2.3406e-08	7902	Gamma-glutamyltryptophan levels		0.0091	0.0117	0.4367
rs10457236	6	A	G	0.0125386	104.16	-0.221708	0.0217209	1.84209e-24	8205	Phenylalanine to tyrosine ratio		0.0091	0.0117	0.4367
rs10457236	6	A	G	0.00921103	76.4557	-0.187812	0.0214766	2.23053e-18	8226	Phosphate to tyrosine ratio		0.0091	0.0117	0.4367
rs10457508	6	T	A	0.00387982	25.9831	-0.177501	0.0348169	3.42994e-07	6673	X-23641 levels		0.0326	0.0244	0.1821
rs10457940	6	C	G	0.00257556	21.2774	-0.123368	0.0267418	3.96328e-06	8242	X-11478 levels		-0.009	0.0147	0.5424
rs10458052	6	T	A	0.00375908	29.4503	-0.0860309	0.0158509	5.7143e-08	7807	X-24328 levels		0.0101	0.009	0.2629
rs10458125	6	C	A	0.00235803	19.5399	-0.177534	0.0401576	9.82752e-06	8269	Palmitoyl dihydrosphingomyelin (d18:0/16:0) levels		0.0172	0.0214	0.4222
rs10459364	13	A	G	0.00249836	19.9067	0.150718	0.0337762	8.11013e-06	7950	1,7-dimethyluric acid levels		0.029	0.0196	0.1389
rs10459799	16	G	C	0.00272545	21.4205	-0.103929	0.0224526	3.67743e-06	7840	Paraxanthine levels		0.0163	0.012	0.1732
rs10459865	16	C	T	0.0024285	20.0523	0.105994	0.0236672	7.51556e-06	8239	EDTA levels		-0.0027	0.0126	0.8314
rs1045989	9	C	A	0.00374812	30.9669	0.0847598	0.0152296	2.6147e-08	8233	Glycosyl-N-stearoyl-sphingosine (d18:1/18:0) levels		-0.0143	0.0083	0.08398
rs10460102	18	C	A	0.00243706	20.0963	-0.0964982	0.0215233	7.34564e-06	8228	Pregnenetriol disulfate levels		-0.003	0.0125	0.8088
rs10460926	3	T	C	0.00289963	19.7806	-0.100994	0.0227045	8.65899e-06	6804	1,2-dilinoleoyl-GPE (18:2/18:2) levels		0.0086	0.0107	0.4231
rs10461476	5	A	G	0.0031226	20.2132	-0.0873772	0.0194318	6.90455e-06	6455	X-24531 levels		0.0017	0.0095	0.859
rs10461991	5	A	G	0.00273236	21.0475	-0.0792221	0.0172659	4.46754e-06	7684	Glutarate (C5-DC) to salicylate ratio		-0.003	0.009	0.7397
rs10463060	5	A	G	0.00446754	26.2704	-0.236318	0.0460988	2.95423e-07	5856	X-17328 levels		0.0079	0.0222	0.7207
rs10463719	5	A	G	0.00270943	22.4516	0.075199	0.0158685	2.14882e-06	8266	1-(1-enyl-palmitoyl)-2-palmitoyl-GPC (P-16:0/16:0) levels		-0.0094	0.0085	0.2704
rs10463719	5	A	G	0.00260893	21.614	0.0729055	0.0156798	3.32504e-06	8265	lactosyl-n-nervonoyl-sphingosine (d18:1/24:1) levels		-0.0094	0.0085	0.2704
rs10463851	5	A	T	0.00354258	22.4189	0.0867025	0.0183086	2.18397e-06	6308	Glucose to maltose ratio		-0.0023	0.0084	0.7811
rs10464131	7	A	G	0.00414459	19.981	0.161963	0.0362257	7.78734e-06	4803	5-hydroxymethyl-2-furoylcarnitine levels		-0.0064	0.0157	0.686
rs10465165	9	T	G	0.00311266	25.669	-0.106095	0.0209381	4.04021e-07	8223	Sarcosine levels		0.0035	0.0123	0.7746
rs10465525	1	A	T	0.00239969	19.9461	0.296219	0.066318	7.94556e-06	8294	Citrulline to phosphate ratio		0.1165	0.0466	0.01251
rs10466245	10	A	G	0.00455299	36.8512	-0.107515	0.0177088	1.26879e-09	8059	X-24801 levels		0.0151	0.0091	0.09725
rs10466271	10	C	G	0.00262762	20.8472	-0.0873876	0.0191369	4.96083e-06	7915	2'-deoxyuridine levels		0.0003	0.01	0.979
rs10466614	11	C	A	0.00285073	23.4085	0.0746665	0.0154307	1.306e-06	8190	Hydroxy-N6,N6,N6-trimethyllysine levels		-0.0001	0.0084	0.9939
rs1046675	2	G	A	0.00376916	31.1187	0.119147	0.021356	2.41763e-08	8227	3-hydroxyhexanoylcarnitine (1) levels		-0.0131	0.0117	0.2627
rs10466932	12	A	G	0.00370323	30.4905	0.116693	0.0211305	3.34203e-08	8205	Adenosine 5'-monophosphate (AMP) to aspartate ratio		0.0059	0.0118	0.6156
rs10466932	12	A	G	0.00243349	19.9984	0.0972241	0.0217382	7.73141e-06	8200	Adenosine 5'-monophosphate (AMP) to isoleucine ratio		0.0059	0.0118	0.6156
rs10466932	12	A	G	0.00239344	19.7285	0.0961642	0.0216478	8.90337e-06	8225	Adenosine 5'-monophosphate (AMP) to valine ratio		0.0059	0.0118	0.6156
rs10466932	12	A	G	0.00309027	25.4529	0.105117	0.020833	4.51832e-07	8213	Adenosine 5'-monophosphate (AMP) to glutamate ratio		0.0059	0.0118	0.6156
rs10466932	12	A	G	0.00289505	23.7677	0.107491	0.0220458	1.08367e-06	8188	Adenosine 5'-monophosphate (AMP) to N-palmitoyl-sphingosine (d18:1 to 16:0) ratio		0.0059	0.0118	0.6156
rs10466932	12	A	G	0.0024808	20.3907	0.0975561	0.0216016	6.29752e-06	8201	Adenosine 5'-monophosphate (AMP) to leucine ratio		0.0059	0.0118	0.6156
rs10467439	13	A	G	0.00267549	19.5888	-0.123097	0.0278089	9.5758e-06	7304	3-(3-hydroxyphenyl)propionate levels		-0.0034	0.014	0.8095
rs10467820	14	T	A	0.00470809	20.3453	0.0993829	0.0220282	6.43321e-06	4303	Methyl vanillate sulfate levels		-0.0395	0.0081	1.225e-06
rs10468017	15	T	C	0.00280483	22.6564	0.0806585	0.0169434	1.93134e-06	8057	1-palmitoyl-2-arachidonoyl-GPI (16:0/20:4) levels		-0.0024	0.0092	0.7891
rs10468017	15	T	C	0.0434194	374.923	0.324382	0.0167507	1.51463e-83	8262	1-palmitoyl-2-oleoyl-GPE (16:0/18:1) levels		-0.0024	0.0092	0.7891
rs10468017	15	T	C	0.00259758	21.1291	0.0785552	0.0170876	4.28223e-06	8115	1-palmitoyl-2-linoleoyl-GPI (16:0/18:2) levels		-0.0024	0.0092	0.7891
rs10468017	15	T	C	0.0038548	31.9135	0.0962521	0.0170361	1.60546e-08	8249	1-palmitoyl-2-oleoyl-gpc (16:0/18:1) levels		-0.0024	0.0092	0.7891
rs10468503	17	G	A	0.00478395	22.136	0.135423	0.0287772	2.52752e-06	4607	Adenosine 5'-diphosphate (ADP) levels		-0.0198	0.0122	0.1038
rs10468503	17	G	A	0.00454754	20.9092	0.133075	0.029096	4.79332e-06	4579	Adenosine 5'-diphosphate (ADP) to phosphoethanolamine ratio		-0.0198	0.0122	0.1038
rs10468503	17	G	A	0.00450086	20.6665	0.132059	0.0290429	5.44111e-06	4573	Adenosine 5'-diphosphate (ADP) to Adenosine 5'-monophosphate (AMP) ratio		-0.0198	0.0122	0.1038
rs10468503	17	G	A	0.00523849	24.0028	0.141631	0.0289023	9.56781e-07	4560	Adenosine 5'-diphosphate (ADP) to tyrosine ratio		-0.0198	0.0122	0.1038
rs10468503	17	G	A	0.0053097	24.587	0.142125	0.0286565	7.06297e-07	4608	Adenosine 5'-diphosphate (ADP) to valine ratio		-0.0198	0.0122	0.1038
rs10468503	17	G	A	0.00465802	21.4102	0.13398	0.0289491	3.69017e-06	4577	Adenosine 5'-diphosphate (ADP) to glycine ratio		-0.0198	0.0122	0.1038
rs10468503	17	G	A	0.00470043	21.5304	0.134368	0.0289517	3.46541e-06	4561	Adenosine 5'-diphosphate (ADP) to N-palmitoyl-sphingosine (d18:1 to 16:0) ratio		-0.0198	0.0122	0.1038
rs10468503	17	G	A	0.00457853	20.9787	0.130471	0.0284793	4.62189e-06	4563	Adenosine 5'-diphosphate (ADP) to aspartate ratio		-0.0198	0.0122	0.1038
rs10468503	17	G	A	0.00568394	19.6588	0.145285	0.0327579	9.20189e-06	3441	Adenosine 5'-diphosphate (ADP) to flavin adenine dinucleotide (FAD) ratio		-0.0198	0.0122	0.1038
rs10468503	17	G	A	0.00469535	21.5165	0.132587	0.0285772	3.49051e-06	4563	Adenosine 5'-diphosphate (ADP) to EDTA ratio		-0.0198	0.0122	0.1038
rs10468503	17	G	A	0.00528107	24.3104	0.141317	0.0286552	8.15416e-07	4581	Adenosine 5'-diphosphate (ADP) to glucose ratio		-0.0198	0.0122	0.1038
rs10468503	17	G	A	0.00544132	24.9372	0.143085	0.0286467	5.88846e-07	4560	Adenosine 5'-diphosphate (ADP) to choline ratio		-0.0198	0.0122	0.1038
rs10470148	21	A	T	0.00250061	20.5865	-0.161764	0.0356482	5.68455e-06	8214	X-23665 levels		0.0291	0.0227	0.2005
rs10472005	5	T	C	0.00244473	19.5715	0.0719622	0.0162644	9.66555e-06	7988	X-23593 levels		-0.0015	0.0093	0.8759
rs10472788	5	G	A	0.00254614	19.663	-0.254287	0.0573381	9.21273e-06	7705	N-acetyl-aspartyl-glutamate (naag) levels		0.0068	0.0318	0.8303
rs10474906	5	T	C	0.00284343	23.2857	0.075257	0.0155937	1.39215e-06	8168	Mannose to glycerol ratio		-0.0288	0.0101	0.004309
rs10475114	5	C	G	0.00293793	21.8725	0.179257	0.0383238	2.90488e-06	7425	N4-acetylcytidine levels		0.044	0.0202	0.02899
rs1047891	2	A	C	0.0351632	301.143	-0.267116	0.0153908	1.78869e-67	8265	Homoarginine levels		0.0123	0.009	0.1709
rs1047891	2	A	C	0.0664188	586.797	0.381478	0.0157461	1.16081e-129	8250	N-acetylglycine levels		0.0123	0.009	0.1709
rs1047891	2	A	C	0.0556808	430.968	0.358921	0.0172869	9.42979e-96	7311	Propionylglycine levels		0.0123	0.009	0.1709
rs1047891	2	A	C	0.0387226	243.386	0.297264	0.0190512	6.89919e-55	6044	Butyrylglycine levels		0.0123	0.009	0.1709
rs1047891	2	A	C	0.00369448	30.485	-0.0868764	0.0157328	3.35196e-08	8223	N-acetylthreonine levels		0.0123	0.009	0.1709
rs1047891	2	A	C	0.106447	984.113	0.48432	0.0154368	1e-200	8263	Gamma-glutamylglycine levels		0.0123	0.009	0.1709
rs1047891	2	A	C	0.0471925	297.823	0.325618	0.018865	9.34452e-67	6015	Hexanoylglycine levels		0.0123	0.009	0.1709
rs1047891	2	A	C	0.0206474	149.645	0.219408	0.0179333	2.02945e-34	7100	Isovalerylglycine levels		0.0123	0.009	0.1709
rs1047891	2	A	C	0.0220335	168.141	0.226272	0.0174476	1.84201e-38	7465	Isobutyrylglycine levels		0.0123	0.009	0.1709
rs1047891	2	A	C	0.00470168	38.906	-0.102111	0.0163686	4.4263e-10	8238	Glutarylcarnitine (c5-dc) levels		0.0123	0.009	0.1709
rs1047891	2	A	C	0.00382488	31.496	-0.0868644	0.0154761	1.9906e-08	8205	1-ribosyl-imidazoleacetate levels		0.0123	0.009	0.1709
rs1047891	2	A	C	0.00411634	34.0878	-0.0976808	0.0167285	5.24516e-09	8249	Taurocholenate sulfate levels		0.0123	0.009	0.1709
rs1047891	2	A	C	0.00374103	30.9718	0.0922583	0.0165756	2.60808e-08	8250	Glycocholenate sulfate levels		0.0123	0.009	0.1709
rs1047891	2	A	C	0.0637348	557.862	0.367277	0.0155481	2.28648e-123	8197	3-methylglutaconate levels		0.0123	0.009	0.1709
rs1047891	2	A	C	0.0198579	158.475	0.208299	0.0165444	2.38876e-36	7824	Cinnamoylglycine levels		0.0123	0.009	0.1709
rs1047891	2	A	C	0.0102375	85.0334	-0.152264	0.0165101	2.9044e-20	8223	2R,3R-dihydroxybutyrate levels		0.0123	0.009	0.1709
rs1047891	2	A	C	0.027752	235.032	0.246863	0.0161005	4.6308e-53	8236	N-palmitoylglycine levels		0.0123	0.009	0.1709
rs1047891	2	A	C	0.00402143	27.6338	-0.0971496	0.0184781	1.45976e-07	6846	3b-hydroxy-5-cholenoic acid levels		0.0123	0.009	0.1709
rs1047891	2	A	C	0.047325	408.237	0.312082	0.015444	8.43861e-91	8220	3-methylglutarylcarnitine (2) levels		0.0123	0.009	0.1709
rs1047891	2	A	C	0.00419426	29.2813	-0.0983073	0.0181647	6.23273e-08	6954	Dihomo-linolenoyl-choline levels		0.0123	0.009	0.1709
rs1047891	2	A	C	0.00354254	25.3766	-0.0899141	0.0178464	4.69877e-07	7140	Stearoylcholine levels		0.0123	0.009	0.1709
rs1047891	2	A	C	0.00577279	46.5085	0.108121	0.0158522	9.06799e-12	8012	Glycosyl-N-(2-hydroxynervonoyl)-sphingosine (d18:1/24:1(2OH)) levels		0.0123	0.009	0.1709
rs1047891	2	A	C	0.00361211	29.9369	0.075801	0.0138522	4.44715e-08	8260	Sphingomyelin (d18:2/21:0, d16:2/23:0) levels		0.0123	0.009	0.1709
rs1047891	2	A	C	0.0325263	210.158	0.262111	0.0180777	1.22702e-47	6253	2-butenoylglycine levels		0.0123	0.009	0.1709
rs1047891	2	A	C	0.0291837	196.689	0.246015	0.017539	1.0697e-44	6545	Trans-2-hexenoylglycine levels		0.0123	0.009	0.1709
rs1047891	2	A	C	0.0517163	445.511	0.323747	0.0153364	6.48189e-99	8171	3-hydroxybutyroylglycine levels		0.0123	0.009	0.1709
rs1047891	2	A	C	0.00308282	25.4284	-0.0759355	0.0150568	4.57623e-07	8225	2,3-dihydroxy-5-methylthio-4-pentenoate (dmtpa) levels		0.0123	0.009	0.1709
rs1047891	2	A	C	0.00296785	24.4714	-0.0825666	0.0166887	7.51838e-07	8223	Cis 3,4-methyleneheptanoate levels		0.0123	0.009	0.1709
rs1047891	2	A	C	0.00308379	23.2309	0.0848878	0.0176098	1.43213e-06	7512	Vanillic acid glycine levels		0.0123	0.009	0.1709
rs1047891	2	A	C	0.00266667	22.0776	-0.0775517	0.016503	2.61135e-06	8259	Cis-3,4-methyleneheptanoylcarnitine levels		0.0123	0.009	0.1709
rs1047891	2	A	C	0.0663495	575.907	0.386311	0.0160956	2.70763e-127	8106	Cis-3,4-methyleneheptanoylglycine levels		0.0123	0.009	0.1709
rs1047891	2	A	C	0.00478392	33.884	-0.104752	0.017993	5.82115e-09	7051	Picolinate levels		0.0123	0.009	0.1709
rs1047891	2	A	C	0.0214333	181.42	0.20419	0.0151579	2.32241e-41	8285	Creatine levels		0.0123	0.009	0.1709
rs1047891	2	A	C	0.0038553	31.968	-0.0903798	0.0159831	1.56097e-08	8262	Choline levels		0.0123	0.009	0.1709
rs1047891	2	A	C	0.0052119	43.0034	-0.106771	0.0162798	5.43463e-11	8210	5-methylthioadenosine (mta) levels		0.0123	0.009	0.1709
rs1047891	2	A	C	0.0034589	28.5829	-0.0896956	0.0167751	8.94552e-08	8237	Arginine levels		0.0123	0.009	0.1709
rs1047891	2	A	C	0.0189031	159.321	0.205086	0.016246	1.56139e-36	8271	Serine levels		0.0123	0.009	0.1709
rs1047891	2	A	C	0.0112931	94.0039	-0.1561	0.0160982	3.11215e-22	8232	Betaine levels		0.0123	0.009	0.1709
rs1047891	2	A	C	0.00653954	54.2602	-0.122819	0.0166714	1.7443e-13	8245	Threonine levels		0.0123	0.009	0.1709
rs1047891	2	A	C	0.00283405	23.4161	-0.0791305	0.0163506	1.30094e-06	8241	Kynurenate levels		0.0123	0.009	0.1709
rs1047891	2	A	C	0.0163916	124.085	0.193695	0.017386	7.9338e-29	7448	X-17325 levels		0.0123	0.009	0.1709
rs1047891	2	A	C	0.0234733	146.389	0.23291	0.019247	1.04239e-33	6092	X-17367 levels		0.0123	0.009	0.1709
rs1047891	2	A	C	0.0116372	96.4662	0.164416	0.016738	8.96833e-23	8195	X-21467 levels		0.0123	0.009	0.1709
rs1047891	2	A	C	0.00679914	42.7787	0.126163	0.0192863	6.08799e-11	6251	X-24757 levels		0.0123	0.009	0.1709
rs1047891	2	A	C	0.0119277	60.1652	0.167918	0.021644	8.61573e-15	4986	X-24795 levels		0.0123	0.009	0.1709
rs1047891	2	A	C	0.00372074	29.414	-0.0928426	0.0171165	5.82274e-08	7878	X-24812 levels		0.0123	0.009	0.1709
rs1047891	2	A	C	0.00362064	29.8262	0.0853351	0.0156234	4.70748e-08	8210	X-25422 levels		0.0123	0.009	0.1709
rs1047891	2	A	C	0.152282	1483.81	0.574475	0.0149118	1e-200	8262	Glycine levels		0.0123	0.009	0.1709
rs1047891	2	A	C	0.00810888	37.2706	-0.135505	0.022191	1.01964e-09	4561	Adenosine 5'-diphosphate (ADP) to creatine ratio		0.0123	0.009	0.1709
rs1047891	2	A	C	0.0425846	363.435	0.310186	0.0162688	4.81436e-81	8173	Glycine to pyridoxal ratio		0.0123	0.009	0.1709
rs1047891	2	A	C	0.097961	886.715	0.45942	0.0154264	6.77628e-195	8167	Glycine to alanine ratio		0.0123	0.009	0.1709
rs1047891	2	A	C	0.090471	816.054	0.453848	0.0158854	1.57833e-179	8206	Glycine to serine ratio		0.0123	0.009	0.1709
rs1047891	2	A	C	0.00850002	70.2548	0.138513	0.0165234	5.16729e-17	8197	Serine to alpha-tocopherol ratio		0.0123	0.009	0.1709
rs1047891	2	A	C	0.00691773	57.3504	0.125225	0.0165337	3.62161e-14	8235	Serine to pyruvate ratio		0.0123	0.009	0.1709
rs1047891	2	A	C	0.0207023	174.045	0.198416	0.0150381	9.47472e-40	8235	Creatine to carnitine ratio		0.0123	0.009	0.1709
rs1047891	2	A	C	0.00452439	37.5368	-0.0975934	0.0159272	8.92775e-10	8261	5-methylthioadenosine (MTA) to phosphate ratio		0.0123	0.009	0.1709
rs1047891	2	A	C	0.0271559	127.706	-0.250151	0.022131	1.26487e-29	4577	Adenosine 5'-diphosphate (ADP) to glycine ratio		0.0123	0.009	0.1709
rs1047891	2	A	C	0.117018	1095.86	0.521407	0.0157488	1e-200	8271	Glycine to phosphate ratio		0.0123	0.009	0.1709
rs1047891	2	A	C	0.0376308	320.365	-0.294617	0.0164582	1.161e-71	8195	Adenosine 5'-monophosphate (AMP) to glycine ratio		0.0123	0.009	0.1709
rs1047891	2	A	C	0.00283823	23.6102	-0.079964	0.0164548	1.17621e-06	8297	Arginine to phosphate ratio		0.0123	0.009	0.1709
rs1047891	2	A	C	0.0042864	35.4031	0.0975868	0.016399	2.66843e-09	8226	Phosphate to threonine ratio		0.0123	0.009	0.1709
rs1047891	2	A	C	0.00442127	36.3799	-0.100859	0.0167198	1.61653e-09	8194	Adenosine 5'-monophosphate (AMP) to serine ratio		0.0123	0.009	0.1709
rs1047891	2	A	C	0.0144242	120.36	-0.182614	0.0166433	5.19756e-28	8226	Phosphate to serine ratio		0.0123	0.009	0.1709
rs1047891	2	A	C	0.00363637	30.0037	-0.0901629	0.0164584	4.29643e-08	8223	Histidine to glutamine ratio		0.0123	0.009	0.1709
rs1047891	2	A	C	0.0464679	401.311	0.323414	0.0161423	2.71524e-89	8237	Serine to threonine ratio		0.0123	0.009	0.1709
rs10479236	5	C	T	0.00279715	23.0627	0.076741	0.0159779	1.56337e-06	8224	Dimethylglycine levels		0.0065	0.0085	0.4469
rs10479815	7	A	G	0.00263661	21.8254	-0.0744583	0.015936	2.97775e-06	8258	Gamma-CEHC levels		0.013	0.0081	0.1082
rs10481008	7	G	A	0.00286282	23.5741	-0.0716159	0.0147482	1.19841e-06	8213	Adenosine 5'-monophosphate (AMP) to glutamate ratio		0.0058	0.0082	0.4761
rs10483247	22	T	C	0.00357509	27.6018	-0.51103	0.097257	1.48484e-07	7695	Glucose to sucrose ratio		0.0183	0.0458	0.6894
rs10483451	14	T	C	0.00246891	19.9932	-0.144967	0.0324171	7.75132e-06	8080	X-25519 levels		0.015	0.0176	0.3924
rs10483514	14	G	A	0.00312348	21.8357	-0.241367	0.0516454	2.96041e-06	6971	Cortisone to 4-cholesten-3-one ratio		-0.0229	0.0274	0.4033
rs10483866	14	C	G	0.00338193	24.7481	-0.140016	0.0281415	6.51099e-07	7295	X-11852 levels		-0.0049	0.0132	0.7086
rs10484239	14	A	C	0.002363	19.5528	-0.0995396	0.0225081	9.76118e-06	8257	1-palmitoyl-2-arachidonoyl-GPE (16:0/20:4) levels		0.0155	0.0119	0.1935
rs10484587	6	T	A	0.0027243	22.4631	0.0879266	0.0185495	2.13594e-06	8225	1-oleoylglycerol (18:1) levels		0.0095	0.0102	0.3526
rs10486499	7	T	C	0.00319029	21.1873	-0.091925	0.0199678	4.15139e-06	6622	Glycoursodeoxycholic acid sulfate (1) levels		0.0028	0.0098	0.7791
rs10487700	7	T	C	0.00264504	20.4288	-0.182691	0.0404147	6.17192e-06	7705	Sulfate of piperine metabolite C16H19NO3 (3) levels		0.0073	0.0209	0.7269
rs10487700	7	T	C	0.00244999	19.5204	-0.175059	0.0396174	9.92802e-06	7950	Sulfate of piperine metabolite C16H19NO3 (2) levels		0.0073	0.0209	0.7269
rs10487768	7	A	G	0.00305242	24.6717	-0.14495	0.0291786	6.77573e-07	8060	Deoxycholic acid glucuronide levels		-0.0106	0.0146	0.4688
rs10487783	7	G	T	0.00243132	19.9586	-0.189263	0.0423592	7.89367e-06	8191	Glucose-to-mannose ratio		0.0019	0.0219	0.9307
rs10489082	4	C	G	0.00278656	23.112	0.245287	0.0510156	1.52384e-06	8273	1-stearoyl-2-oleoyl-GPE (18:0/18:1) levels		-0.0404	0.0273	0.138
rs10489136	1	A	G	0.00249439	20.5001	0.0862932	0.0190566	5.94716e-06	8200	N-acetylneuraminate levels		-0.0004	0.0107	0.9677
rs10489136	1	A	G	0.00280567	23.2232	-0.0923706	0.0191655	1.43828e-06	8256	Phosphate to N-acetylneuraminate ratio		-0.0004	0.0107	0.9677
rs1048943	15	C	T	0.00259195	21.187	-0.196774	0.0427444	4.1542e-06	8155	Piperine levels		-0.0301	0.0214	0.1604
rs10490044	2	C	A	0.0030749	24.8972	-0.236954	0.0474827	6.02807e-07	8074	X-24306 levels		-0.0552	0.0264	0.03618
rs10490168	2	T	C	0.00271193	21.4526	0.0774179	0.0167127	3.61663e-06	7891	Lithocholate sulfate (1) levels		-0.0086	0.0086	0.3144
rs10490982	10	C	T	0.00279596	19.5761	0.0947339	0.0214082	9.63872e-06	6984	2-acetamidophenol sulfate levels		-0.0261	0.0102	0.01078
rs10491204	17	C	T	0.00258605	21.118	-0.0903449	0.0196573	4.30664e-06	8147	N1-methylinosine levels		0.0034	0.0108	0.7552
rs10491431	5	A	C	0.0160318	134.303	0.220271	0.0190047	4.61265e-31	8245	Pregnenediol disulfate (C21H34O8S2) levels		-0.0145	0.0115	0.2083
rs10491431	5	A	C	0.00264017	21.5214	0.0952793	0.0205357	3.4892e-06	8132	21-hydroxypregnenolone disulfate levels		-0.0145	0.0115	0.2083
rs10491431	5	A	C	0.0701206	585.922	0.511472	0.0211274	1.79091e-129	7772	5alpha-pregnan-3beta,20beta-diol monosulfate (1) levels		-0.0145	0.0115	0.2083
rs10491431	5	A	C	0.0384282	164.172	0.345496	0.026958	1.33272e-37	4110	5alpha-pregnan-diol disulfate levels		-0.0145	0.0115	0.2083
rs10491431	5	A	C	0.0245048	207.444	0.263097	0.0182647	4.83859e-47	8260	Pregnenediol sulfate (C21H34O5S) levels		-0.0145	0.0115	0.2083
rs10491431	5	A	C	0.00911115	71.4446	0.173005	0.0204653	2.82415e-17	7772	Pregnenolone sulfate levels		-0.0145	0.0115	0.2083
rs10491431	5	A	C	0.006527	51.9217	0.159672	0.0221564	5.73677e-13	7905	Pregnanediol-3-glucuronide levels		-0.0145	0.0115	0.2083
rs10491531	9	C	T	0.00243849	20.1863	-0.15272	0.0339872	7.00794e-06	8260	Oleoylcarnitine levels		-0.0084	0.0178	0.6354
rs10491671	9	T	C	0.00518355	23.8904	-0.120625	0.0246735	1.0143e-06	4587	Adenosine 5'-diphosphate (ADP) to mannose ratio		0.0089	0.0098	0.3613
rs10491672	9	C	G	0.00439687	20.1339	-0.112079	0.0249727	7.18816e-06	4561	Adenosine 5'-diphosphate (ADP) to N-palmitoyl-sphingosine (d18:1 to 16:0) ratio		0.0092	0.0098	0.3487
rs10491672	9	C	G	0.00580667	20.0858	-0.127979	0.0285475	7.35898e-06	3441	Adenosine 5'-diphosphate (ADP) to flavin adenine dinucleotide (FAD) ratio		0.0092	0.0098	0.3487
rs10491720	9	C	G	0.00235737	19.5462	0.136456	0.0308609	9.79466e-06	8274	Hexadecadienoate (16:2n6) levels		0.0157	0.0182	0.3903
rs10491725	9	C	T	0.00406556	21.9906	0.0892964	0.0190386	2.72828e-06	5389	X-22520 levels		0.0084	0.0084	0.3217
rs10492646	13	T	C	0.00276995	22.9628	-0.079095	0.0165038	1.64686e-06	8269	Palmitoyl sphingomyelin (d18:1/16:0) levels		-0.0091	0.0092	0.3194
rs10492646	13	T	C	0.00252049	20.882	-0.0772081	0.0168937	4.87174e-06	8266	Lactosyl-N-palmitoyl-sphingosine (d18:1/16:0) levels		-0.0091	0.0092	0.3194
rs10492817	16	T	C	0.00268648	21.8757	0.359157	0.0767803	2.90076e-06	8123	1-palmitoyl-2-oleoyl-GPI (16:0/18:1) levels		0.0207	0.0358	0.564
rs10493219	1	G	A	0.0028305	19.7448	-0.0779131	0.0175316	8.82431e-06	6958	3-methyladipate levels		0.0073	0.0087	0.3989
rs10493239	1	C	T	0.00288571	20.1687	-0.134241	0.0298871	7.06905e-06	6971	Cortisone to 4-cholesten-3-one ratio		-0.0054	0.0152	0.7212
rs10493322	1	T	C	0.00565051	46.1486	-0.110994	0.0163368	1.08977e-11	8123	1-palmitoyl-2-oleoyl-GPI (16:0/18:1) levels		0.0153	0.0086	0.07466
rs10493861	1	C	T	0.00273031	22.6196	0.0831526	0.0174816	1.96914e-06	8264	1-myristoyl-2-arachidonoyl-GPC (14:0/20:4) levels		0.0107	0.0091	0.2408
rs10494157	1	A	G	0.00259733	21.4213	-0.0929436	0.0200791	3.6767e-06	8228	Dehydroepiandrosterone sulfate (DHEAS) levels		0.0294	0.0123	0.01664
rs10494405	1	C	T	0.00286668	23.6347	0.098932	0.0203474	1.16119e-06	8223	N-acetylthreonine levels		-0.0024	0.0121	0.8453
rs10494656	1	C	T	0.00236951	19.5308	0.266519	0.0602998	9.87432e-06	8225	Docosadioate (C22-DC) levels		0.0032	0.0307	0.9163
rs10496073	2	G	A	0.00315847	26.0861	-0.161173	0.0315526	3.25488e-07	8235	Serine to pyruvate ratio		0.0084	0.0163	0.6049
rs10496176	2	C	T	0.0024398	20.1336	0.0966645	0.0215404	7.20369e-06	8234	3-carboxy-4-methyl-5-pentyl-2-furanpropionate (3-CMPFP) levels		-0.0118	0.011	0.2839
rs10496399	2	C	T	0.00271595	21.0488	-0.0806174	0.0175695	4.46491e-06	7731	Gulonate levels		-0.0095	0.0096	0.3234
rs10496852	2	T	G	0.00456881	22.8892	-0.203252	0.0424749	1.70789e-06	4989	Indole-3-carboxylate levels		0.0071	0.0182	0.6941
rs10497323	2	C	T	0.0029643	24.0852	-0.103751	0.021138	9.18878e-07	8103	Bilirubin (Z,Z) to glucuronate ratio		0.0055	0.0109	0.6166
rs1049742	7	T	C	0.0107383	81.2706	-0.268771	0.0298097	1.94708e-19	7489	Acisoga levels		0.0157	0.0156	0.3158
rs1049742	7	T	C	0.00661231	54.8547	0.206891	0.0279307	1.28884e-13	8243	N-acetylputrescine levels		0.0157	0.0156	0.3158
rs10497721	2	A	C	0.00261557	21.6088	-0.12226	0.0262976	3.33393e-06	8242	Catechol sulfate levels		0.027	0.0142	0.05743
rs10497814	2	G	A	0.00261462	21.517	0.136339	0.0293884	3.49711e-06	8210	5-methylthioadenosine (mta) levels		-0.0077	0.0166	0.6405
rs10498260	2	T	C	0.00298407	21.2563	-0.0961434	0.0208504	4.00525e-06	7104	Trans 3,4-methyleneheptanoate levels		0.0208	0.0107	0.05164
rs10498421	14	A	G	0.0029675	19.8581	-0.0828299	0.0185846	8.3152e-06	6674	S-methylmethionine levels		0.01	0.0087	0.2477
rs10499279	6	G	C	0.00293023	21.4065	-0.0858818	0.0185596	3.70374e-06	7286	3-methoxycatechol sulfate (2) levels		-0.0128	0.01	0.2007
rs10499311	6	T	C	0.00288986	19.6239	-0.0749077	0.0169071	9.3998e-06	6773	Adenosine 5'-monophosphate (AMP) to acetoacetate ratio		0.0117	0.0082	0.1538
rs1049938	7	C	A	0.00313054	24.4164	-0.33148	0.067075	7.73507e-07	7777	Indoleacetoylcarnitine levels		0.033	0.0332	0.3195
rs10499693	7	A	G	0.00293188	23.327	0.261075	0.0540482	1.36254e-06	7935	Vanillactate levels		0.0267	0.0323	0.4082
rs1049987	2	T	C	0.00318597	26.3203	0.0944784	0.0184134	2.8828e-07	8237	3-hydroxydecanoylcarnitine levels		-0.0023	0.0096	0.8084
rs10500601	11	C	T	0.00348882	20.4075	-0.0912351	0.0201926	6.23535e-06	5831	Glucuronide of C12H22O4 (1) levels		-0.0063	0.0092	0.4926
rs10500601	11	C	T	0.00280111	21.2218	-0.0818989	0.0177758	4.07879e-06	7557	9,10-DiHOME levels		-0.0063	0.0092	0.4926
rs10500601	11	C	T	0.00242126	20.07	-0.0762057	0.0170083	7.44695e-06	8271	X-18913 levels		-0.0063	0.0092	0.4926
rs1050152	5	T	C	0.0057953	46.9299	-0.107399	0.0156755	7.31396e-12	8053	X-24241 levels		0.0059	0.008	0.4663
rs10501670	11	G	A	0.00258685	20.7226	0.0825404	0.0181297	5.29451e-06	7992	Phosphate to oleoyl-linoleoyl-glycerol (18:1 to 18:2) [2] ratio		0.011	0.0095	0.2432
rs10502344	18	G	A	0.00255194	21.092	0.190151	0.0413987	4.36607e-06	8246	Sphingosine 1-phosphate levels		-0.0147	0.0232	0.5277
rs10502723	18	C	A	0.00338276	24.8085	-0.107673	0.0216146	6.30866e-07	7311	Propionylglycine levels		-0.0085	0.0109	0.437
rs10502876	18	A	G	0.00238563	19.5827	0.161819	0.0365629	9.61051e-06	8191	Aspartate to citrate ratio		0.0033	0.0246	0.8948
rs10503319	8	A	G	0.00283538	23.3333	-0.124694	0.025811	1.35814e-06	8208	N-palmitoyl-sphinganine (d18:0/16:0) levels		-0.0165	0.0136	0.2253
rs10503398	8	C	T	0.00255845	19.6172	-0.171619	0.0387427	9.43626e-06	7650	Carotene diol (3) levels		0.0045	0.0191	0.813
rs10503585	8	C	T	0.00427666	19.7786	-0.0937168	0.0210681	8.65593e-06	4607	Adenosine 5'-diphosphate (ADP) levels		-0.0163	0.0082	0.04697
rs10503585	8	C	T	0.00475421	21.6299	0.0978362	0.0210318	3.29018e-06	4530	3-phosphoglycerate to adenosine 5'-diphosphate (ADP) ratio		-0.0163	0.0082	0.04697
rs10503585	8	C	T	0.00439692	20.1253	-0.0949242	0.0211549	7.21993e-06	4559	Adenosine 5'-diphosphate (ADP) to phosphate ratio		-0.0163	0.0082	0.04697
rs10503585	8	C	T	0.00447002	20.5871	-0.0948289	0.0208953	5.67098e-06	4587	Adenosine 5'-diphosphate (ADP) to mannose ratio		-0.0163	0.0082	0.04697
rs10503585	8	C	T	0.00457583	20.9525	-0.096763	0.0211347	4.68563e-06	4560	Adenosine 5'-diphosphate (ADP) to tyrosine ratio		-0.0163	0.0082	0.04697
rs10503585	8	C	T	0.0047968	21.1546	-0.0979982	0.0213018	4.2155e-06	4391	Adenosine 5'-diphosphate (ADP) to 2'-deoxyuridine ratio		-0.0163	0.0082	0.04697
rs10503585	8	C	T	0.0049389	22.8615	-0.100321	0.0209771	1.73204e-06	4608	Adenosine 5'-diphosphate (ADP) to valine ratio		-0.0163	0.0082	0.04697
rs10503585	8	C	T	0.00428259	19.6169	-0.0927501	0.0209365	9.42053e-06	4563	Adenosine 5'-diphosphate (ADP) to EDTA ratio		-0.0163	0.0082	0.04697
rs10503585	8	C	T	0.00428973	19.6756	-0.093529	0.0210808	9.1349e-06	4569	Adenosine 5'-diphosphate (ADP) to glutamine ratio		-0.0163	0.0082	0.04697
rs10504250	8	G	C	0.00245521	20.1059	-0.0742667	0.0165607	7.30761e-06	8171	Maleate levels		-0.0056	0.0088	0.5231
rs10504255	8	A	G	0.00272005	22.1525	-0.0771881	0.0163978	2.51118e-06	8124	Taurolithocholate 3-sulfate levels		0.0001	0.0085	0.9913
rs10504255	8	A	G	0.00258143	21.3053	0.0754054	0.0163345	3.90604e-06	8234	Isoursodeoxycholate levels		0.0001	0.0085	0.9913
rs10504255	8	A	G	0.00609711	38.0585	0.115612	0.0187373	6.82407e-10	6206	Ursodeoxycholate levels		0.0001	0.0085	0.9913
rs1050541	17	G	T	0.00873586	72.6178	0.135591	0.0159095	1.55924e-17	8242	N6-acetyllysine levels		0.017	0.0083	0.04119
rs10505751	12	G	A	0.00349553	28.9603	-0.105423	0.0195876	7.36155e-08	8258	3-methoxytyrosine levels		-0.0082	0.0116	0.4821
rs10505957	12	G	T	0.00245454	19.5567	0.101416	0.02293	9.73986e-06	7950	1,7-dimethyluric acid levels		0.0175	0.0127	0.1674
rs10506339	12	G	A	0.00254246	20.8835	-0.327077	0.0715642	4.8678e-06	8195	Linolenoylcarnitine (C18:3) levels		0.0598	0.0388	0.1233
rs10506578	12	T	C	0.00344125	22.8597	-0.181954	0.0380505	1.73642e-06	6622	Glycoursodeoxycholic acid sulfate (1) levels		0.0245	0.0178	0.1683
rs10506728	12	G	C	0.00237313	19.5321	-0.0931235	0.0210684	9.86711e-06	8213	Choline phosphate to phosphoethanolamine ratio		0.0336	0.0109	0.002096
rs10506881	12	T	C	0.00255234	21.1031	0.101727	0.0221417	4.34068e-06	8249	1-palmitoyl-2-oleoyl-gpc (16:0/18:1) levels		0.0023	0.0115	0.8403
rs10507263	12	G	A	0.00270312	19.7104	0.228952	0.0515629	8.98561e-06	7274	Glycosyl-N-tricosanoyl-sphingadienine (d18:2/23:0) levels		-0.0446	0.025	0.07484
rs10508255	10	G	A	0.00253558	20.8675	-0.0837927	0.0183408	4.90897e-06	8211	Phosphate to sulfate ratio		-0.0088	0.0097	0.3656
rs10508300	10	G	C	0.0028427	21.6347	-0.138881	0.0298545	3.28815e-06	7591	N-oleoylserine levels		0.0337	0.0161	0.03617
rs10508307	10	T	C	0.00265597	19.9701	0.0950863	0.021275	7.84446e-06	7501	X-13844 levels		0.0167	0.011	0.1283
rs10508366	10	T	C	0.00240243	19.6847	0.0781722	0.0176171	9.10971e-06	8176	N6-carbamoylthreonyladenosine levels		-0.0115	0.0103	0.262
rs10509168	10	C	T	0.00241269	19.5586	0.0668528	0.0151146	9.73077e-06	8089	Ascorbic acid 2-sulfate levels		0.0036	0.0081	0.6522
rs10509326	10	G	A	0.00354453	23.0076	-0.0932392	0.0194355	1.60761e-06	6470	1-dihomo-linolenylglycerol (20:3) levels		-0.0045	0.0098	0.6418
rs10509810	10	G	A	0.00279006	21.9297	-0.0767333	0.0163837	2.82009e-06	7840	Paraxanthine levels		0.0072	0.0084	0.3876
rs10510461	3	T	C	0.00239724	19.7935	0.0758445	0.0170455	8.60601e-06	8239	S-methylcysteine levels		0.01	0.0092	0.2782
rs10511029	3	C	A	0.00327853	19.874	-0.133479	0.0299363	8.24337e-06	6044	Butyrylglycine levels		-0.0114	0.0136	0.4017
rs10511460	9	G	C	0.00275973	21.1123	-0.227131	0.0494256	4.31913e-06	7631	Glucuronate to etiocholanolone glucuronide ratio		-0.0189	0.0254	0.4573
rs10511533	9	C	T	0.00265791	21.9329	-0.179238	0.0382674	2.81562e-06	8232	Glycosyl-N-behenoyl-sphingadienine (d18:2/22:0) levels		-0.0184	0.0196	0.3478
rs10511825	9	C	T	0.00262028	21.6452	0.075951	0.016323	3.27131e-06	8241	Phosphate to proline ratio		0.0043	0.0089	0.627
rs10511931	9	G	A	0.00294477	20.6388	-0.0932934	0.0205327	5.52898e-06	6990	1-oleoyl-GPG (18:1) levels		-0.0135	0.0106	0.2041
rs10511931	9	G	A	0.0025986	21.1373	-0.0882353	0.0191895	4.26348e-06	8115	1-linoleoyl-GPG (18:2) levels		-0.0135	0.0106	0.2041
rs10512206	9	A	G	0.00287331	21.073	-0.0939403	0.0204611	4.40772e-06	7315	N-carbamoylalanine levels		0.0153	0.0102	0.1337
rs10512739	5	G	A	0.00236424	19.5204	-0.113507	0.0256877	9.92862e-06	8239	EDTA levels		-0.0092	0.0146	0.5302
rs10512976	5	G	A	0.00281705	23.2498	0.163969	0.0340016	1.41856e-06	8232	Betaine levels		0.0021	0.0224	0.9261
rs10513155	5	A	C	0.00279165	19.7894	0.0795865	0.017888	8.62084e-06	7071	X-16087 levels		0.0073	0.0095	0.4403
rs10513480	9	C	T	0.0029616	24.387	0.110205	0.0223136	7.85543e-07	8212	Hypotaurine levels		0.0153	0.0131	0.2438
rs10513804	3	C	G	0.00337471	20.4929	-0.135779	0.0299888	5.96444e-06	6054	X-12306 levels		-0.0034	0.0146	0.8173
rs10514121	18	A	G	0.00400196	32.4618	0.286687	0.0503116	1.21063e-08	8081	11beta-hydroxyandrosterone glucuronide levels		-0.0168	0.0283	0.5515
rs10514134	5	A	T	0.00257678	20.9646	-0.112402	0.0245458	4.66613e-06	8117	X-25172 levels		-0.0103	0.0151	0.4968
rs10515152	17	A	T	0.00240615	19.8962	-0.0928444	0.0208122	8.15587e-06	8251	X-23636 levels		0.0327	0.0123	0.007818
rs10515706	5	T	C	0.00241987	19.9056	0.0698597	0.0156562	8.11592e-06	8208	Pro-hydroxy-pro levels		-0.009	0.0082	0.2699
rs10516101	5	T	C	0.00254359	21.0177	-0.123617	0.0269608	4.53863e-06	8244	Kynurenine levels		-0.0061	0.0152	0.6901
rs1051613	4	A	G	0.00299156	24.6884	-0.0759903	0.0152918	6.71781e-07	8230	Sulfate levels		-0.0006	0.0083	0.9457
rs1051613	4	A	G	0.0031915	26.2829	0.0784073	0.0152921	2.93905e-07	8211	Phosphate to sulfate ratio		-0.0006	0.0083	0.9457
rs10516171	4	C	A	0.00264421	19.566	0.0779022	0.0176092	9.69152e-06	7382	Spermidine to phosphate ratio		0.0123	0.0096	0.1975
rs1051664	1	T	C	0.0024286	20.0628	0.0695571	0.0155272	7.47467e-06	8243	Oleoyl ethanolamide levels		-0.0041	0.0088	0.6444
rs10517862	4	A	T	0.00241735	19.6668	0.0992919	0.0223869	9.1959e-06	8118	X-17676 levels		-0.0142	0.0127	0.2632
rs10518473	1	C	T	0.00296099	23.9988	-0.135968	0.0277516	9.61044e-07	8083	1-(1-enyl-palmitoyl)-2-palmitoleoyl-GPC (P-16:0/16:1) levels		-0.0174	0.015	0.2456
rs10518870	15	G	A	0.0026191	20.9106	0.0728152	0.0159215	4.79876e-06	7965	Xanthurenate levels		-0.0042	0.0083	0.6176
rs10519197	15	G	T	0.00267164	22.0037	0.11175	0.0238203	2.71387e-06	8216	Adipoylcarnitine (C6-DC) levels		0.0157	0.0124	0.2052
rs10520445	4	C	T	0.00333607	21.7403	0.104799	0.0224728	3.11105e-06	6497	Pristanate levels		-0.0123	0.0105	0.2422
rs10520920	5	A	C	0.00247926	20.3507	-0.0711882	0.0157785	6.4301e-06	8190	Adenosine 5'-monophosphate (AMP) to proline ratio		0.0021	0.0085	0.803
rs10520920	5	A	C	0.00292315	23.9521	-0.0772999	0.0157926	9.84594e-07	8172	Adenosine 5'-monophosphate (AMP) to alanine ratio		0.0021	0.0085	0.803
rs10521085	16	T	C	0.00251714	20.6901	-0.113394	0.0249262	5.38568e-06	8201	Glycerol 3-phosphate levels		0.032	0.0132	0.01506
rs10521293	16	C	T	0.00245183	20.1323	0.175375	0.0390812	7.208e-06	8193	Cysteinylglycine to taurine ratio		-0.0021	0.0215	0.9218
rs1052240	1	A	C	0.00261252	21.3504	-0.0738776	0.0159866	3.815e-06	8153	Glycerol to mannitol to sorbitol ratio		0.0144	0.0085	0.08956
rs1052629	16	T	C	0.00284887	20.9304	-0.0876155	0.0191484	4.74854e-06	7328	Cholate to taurocholate ratio		-0.0067	0.0102	0.5128
rs105284	16	T	A	0.00265614	20.4748	-0.0831704	0.0183782	6.02562e-06	7690	X-17654 levels		-0.0004	0.0106	0.9724
rs1055338	10	C	T	0.0221793	186.653	-0.365786	0.0267705	1.67043e-42	8231	N-acetyl-beta-alanine levels		-0.0006	0.015	0.9698
rs1055888	2	A	T	0.0490307	421.698	0.545681	0.0265696	9.90337e-94	8181	N-acetyl-L-glutamine levels		0.0229	0.0151	0.1307
rs1055888	2	A	T	0.0602903	508.969	0.614689	0.027243	9.96317e-113	7935	N-acetylasparagine levels		0.0229	0.0151	0.1307
rs1055888	2	A	T	0.0593221	521.469	0.611744	0.0267857	1.90321e-115	8271	N-acetylarginine levels		0.0229	0.0151	0.1307
rs1055888	2	A	T	0.0491124	426.466	-0.555403	0.0268914	9.06958e-95	8259	N-delta-acetylornithine levels		0.0229	0.0151	0.1307
rs1056438	1	C	T	0.00607031	50.4714	-0.114753	0.0161506	1.20168e-12	8266	Cerotoylcarnitine (C26) levels		-0.0068	0.0087	0.4335
rs1057157	22	C	T	0.00280827	19.8738	0.0763559	0.0171254	8.24826e-06	7059	Phenylacetate levels		0.0091	0.0088	0.3042
rs1057868	7	T	C	0.00307074	25.3839	-0.0861901	0.0171051	4.68329e-07	8243	10-undecenoate (11:1n1) levels		0.0149	0.0088	0.08769
rs1057868	7	T	C	0.00286071	22.8939	0.081922	0.0171193	1.70673e-06	7982	X-21471 levels		0.0149	0.0088	0.08769
rs1057868	7	T	C	0.00340232	27.9704	0.0907102	0.0171496	1.22748e-07	8195	X-21467 levels		0.0149	0.0088	0.08769
rs1058930	10	C	G	0.00254336	19.8939	-0.153615	0.0344364	8.16458e-06	7804	X-16935 levels		0.0265	0.0179	0.1397
rs1060631	13	T	A	0.00290352	19.8335	-0.0813405	0.0182618	8.4233e-06	6813	Benzoate to linoleoyl-arachidonoyl-glycerol (18:2 to 20:4) [1] ratio		0.001	0.0087	0.9133
rs1061642	1	A	C	0.00241094	19.7957	-0.402144	0.0903739	8.59599e-06	8193	Pyruvate to 3-methyl-2-oxobutyrate ratio		-0.0094	0.0528	0.8584
rs1061808	6	G	T	0.0193768	163.254	0.200092	0.0156583	2.15628e-37	8264	1,2-dipalmitoyl-gpc (16:0/16:0) levels		-0.0015	0.0082	0.8583
rs1062571	9	T	C	0.00275679	22.8257	0.0747622	0.0156465	1.76858e-06	8259	3beta-hydroxy-5-cholestenoate levels		-0.0093	0.0082	0.2549
rs1064257	19	G	C	0.00346263	24.0238	0.196515	0.0400878	9.48105e-07	6916	X-21733 levels		-0.0009	0.0215	0.9672
rs1065853	19	T	G	0.00601973	49.9938	-0.191614	0.0270967	1.53281e-12	8257	Sphingomyelin (d18:1/20:0, d16:1/22:0) levels		0.0113	0.0151	0.4559
rs1065853	19	T	G	0.00260904	21.5783	0.128228	0.0276008	3.38764e-06	8251	1-(1-enyl-palmitoyl)-2-arachidonoyl-gpc (p-16:0/20:4) levels		0.0113	0.0151	0.4559
rs1065853	19	T	G	0.00409374	31.3143	-0.161056	0.0287772	2.18538e-08	7620	Oleoyl-linoleoyl-glycerol (18:1 to 18:2) [2] to linoleoyl-arachidonoyl-glycerol (18:2 to 20:4) [1] ratio		0.0113	0.0151	0.4559
rs1065853	19	T	G	0.00353662	27.0198	-0.149233	0.0287056	2.0062e-07	7615	Oleoyl-linoleoyl-glycerol (18:1 to 18:2) [2] to linoleoyl-arachidonoyl-glycerol (18:2 to 20:4) [2] ratio		0.0113	0.0151	0.4559
rs1065853	19	T	G	0.00500459	41.0077	-0.178144	0.0278154	1.50829e-10	8155	N-palmitoyl-sphingosine (d18:1 to 16:0) to N-palmitoyl-sphinganine (d18:0 to 16:0) ratio		0.0113	0.0151	0.4559
rs1065853	19	T	G	0.00397016	32.5137	-0.158747	0.0278368	1.17881e-08	8159	N-stearoyl-sphingosine (d18:1 to 18:0) to N-palmitoyl-sphinganine (d18:0 to 16:0) ratio		0.0113	0.0151	0.4559
rs1065853	19	T	G	0.0104551	80.8581	-0.255046	0.0283596	2.39972e-19	7655	Cholesterol to linoleoyl-arachidonoyl-glycerol (18:2 to 20:4) [2] ratio		0.0113	0.0151	0.4559
rs1065853	19	T	G	0.00396167	32.2847	-0.157486	0.0277134	1.32608e-08	8119	Glucose to N-palmitoyl-sphinganine (d18:0 to 16:0) ratio		0.0113	0.0151	0.4559
rs1070048	10	A	C	0.00257187	20.9581	-0.0704055	0.0153772	4.68203e-06	8130	5alpha-pregnan-3beta,20alpha-diol disulfate levels		-0.0021	0.0084	0.8045
rs1070048	10	A	C	0.00281816	21.959	-0.0733769	0.0156566	2.77732e-06	7772	5alpha-pregnan-3beta,20beta-diol monosulfate (1) levels		-0.0021	0.0084	0.8045
rs10713262	17	C	A	0.00401772	33.3121	-0.0865722	0.0149977	7.81586e-09	8260	Behenoyl sphingomyelin (d18:1/22:0) levels		-0.0002	0.0085	0.9853
rs1071526	3	T	C	0.0024983	20.6275	-0.100404	0.0221042	5.56422e-06	8238	Glutarylcarnitine (c5-dc) levels		0.0393	0.013	0.002512
rs10732873	11	C	A	0.00249213	20.5814	-0.148817	0.0327991	5.70015e-06	8240	4-allylphenol sulfate levels		-0.0115	0.0193	0.5517
rs10734380	11	A	G	0.00282469	23.4321	-0.0742377	0.0153344	1.29022e-06	8274	Alpha-ketoglutarate to glutamate ratio		0.0109	0.0086	0.207
rs10734751	12	C	A	0.00241692	20.0242	0.131648	0.029416	7.62719e-06	8267	Sphingomyelin (d18:1/18:1, d18:2/18:0) levels		0.0216	0.0166	0.1934
rs10735112	12	C	G	0.00424974	19.5085	0.322892	0.0730888	9.97104e-06	4573	Adenosine 5'-diphosphate (ADP) to Adenosine 5'-monophosphate (AMP) ratio		-0.0499	0.0333	0.1339
rs10735500	1	C	A	0.0035543	22.7823	0.319488	0.0669249	1.80749e-06	6389	N-lactoyl tyrosine levels		-0.0009	0.0302	0.9772
rs10735636	9	G	C	0.00237737	19.5647	0.266346	0.0602083	9.7007e-06	8212	1-linoleoylglycerol (18:2) levels		-0.0129	0.0331	0.6962
rs10735636	9	G	C	0.00250956	20.3056	0.274959	0.0610107	6.58314e-06	8073	2-stearoyl-GPE (18:0) levels		-0.0129	0.0331	0.6962
rs10735770	1	G	A	0.00312982	21.0199	-0.080119	0.0174725	4.53064e-06	6697	2-palmitoleoyl-GPC (16:1) levels		-0.0097	0.0084	0.2478
rs10736469	11	A	G	0.0024657	20.3577	0.0713778	0.0158178	6.40639e-06	8238	Fructosyllysine levels		0.0166	0.0084	0.04683
rs10736991	10	C	T	0.00311428	19.5282	-0.246899	0.0558623	9.8804e-06	6253	2-butenoylglycine levels		0.0182	0.031	0.5566
rs1073812	3	G	A	0.00266938	21.6745	0.0768849	0.0165125	3.22168e-06	8100	Serine to alpha-ketobutyrate ratio		0.0051	0.0083	0.5373
rs10738651	9	C	G	0.00457254	20.965	-0.113326	0.024745	4.65544e-06	4566	Adenosine 5'-diphosphate (ADP) to mannitol to sorbitol ratio		-0.0012	0.0094	0.9012
rs10738915	9	A	G	0.00288813	23.8555	0.0779976	0.0159674	1.03532e-06	8238	1-palmitoyl-2-arachidonoyl-gpc (16:0/20:4n6) levels		-0.0151	0.0089	0.09036
rs10738952	9	A	G	0.00314304	20.1442	-0.0738074	0.0164421	7.15801e-06	6391	X-24546 levels		-0.0035	0.0085	0.6854
rs10739049	9	A	T	0.00258076	19.6387	-0.0999008	0.0225401	9.33065e-06	7592	4-vinylguaiacol sulfate levels		-0.0047	0.012	0.6915
rs10739211	9	C	A	0.00335104	25.0929	0.0901446	0.0179931	5.44468e-07	7465	Isobutyrylglycine levels		0.0066	0.009	0.4643
rs10739617	9	G	A	0.00255077	20.8624	-0.0867422	0.0189887	4.92188e-06	8160	X-24728 levels		0.0074	0.01	0.4615
rs10741744	11	C	A	0.00325826	26.9489	-0.101841	0.0196155	2.08217e-07	8246	2-hydroxy-3-methylvalerate levels		-0.0121	0.0108	0.2642
rs10742001	11	A	G	0.00328837	25.2324	-0.106502	0.0211993	5.06493e-07	7650	1-arachidonylglycerol (20:4) levels		-0.0053	0.0116	0.6483
rs10742355	11	C	A	0.00278095	22.9176	-0.0755737	0.0157846	1.6861e-06	8220	3-methylglutarylcarnitine (2) levels		0.0007	0.0087	0.9355
rs10742974	11	A	G	0.00257999	21.2546	0.0750612	0.0162793	4.01069e-06	8219	5,6-dihydrothymine levels		0.0057	0.0088	0.5169
rs10743480	12	A	G	0.00279415	22.0207	0.0744702	0.0158676	2.68928e-06	7861	Eicosenedioate (C20:1-DC) levels		-0.017	0.0086	0.04756
rs10743983	12	G	A	0.00302408	22.0457	-0.0777467	0.0165562	2.65415e-06	7270	Ceramide (d18:1/14:0, d16:1/16:0) levels		0.0119	0.0081	0.1401
rs10744217	12	G	A	0.00286895	22.94	-0.0833164	0.0173932	1.66635e-06	7975	X-21607 levels		-0.0122	0.0093	0.1922
rs10744329	12	A	C	0.00267909	22.1833	0.105913	0.0224845	2.47133e-06	8260	Citrate levels		0.0031	0.012	0.7939
rs10744682	12	A	G	0.00262868	21.3616	-0.0760811	0.0164591	3.79242e-06	8107	Salicylate to oxalate (ethanedioate) ratio		0.0036	0.0086	0.6744
rs10744901	12	C	T	0.00241686	19.9728	-0.0733906	0.0164198	7.83555e-06	8246	Sphingosine 1-phosphate levels		-0.0071	0.0085	0.4064
rs10745420	12	A	G	0.00278959	19.5929	-0.106689	0.0240995	9.55418e-06	7006	Sulfate of piperine metabolite C18H21NO3 (3) levels		0.0084	0.0119	0.4769
rs10745656	12	G	A	0.00241501	19.9963	-0.187351	0.0418918	7.73954e-06	8262	Thyroxine levels		-0.0317	0.0325	0.3293
rs10746203	12	G	T	0.00246806	20.3401	0.0723817	0.0160472	6.46573e-06	8223	N-lactoyl phenylalanine levels		0.0053	0.0087	0.5413
rs10746684	9	G	C	0.00319748	22.5857	-0.0949587	0.0199782	2.00305e-06	7043	Glycolithocholate to glycolithocholate sulfate ratio		-0.0069	0.0106	0.5172
rs10746751	9	T	C	0.00241841	19.7385	-0.0676095	0.0152159	8.85666e-06	8144	X-15461 levels		0.0026	0.0082	0.7555
rs10746936	9	T	C	0.00238037	19.6634	0.0696135	0.0156968	9.21239e-06	8243	Isobutyrylcarnitine (c4) levels		0.003	0.0082	0.7199
rs10747457	1	G	A	0.00266569	22.0534	-0.091317	0.0194429	2.64442e-06	8253	1-stearoyl-2-arachidonoyl-gpc (18:0/20:4) levels		-0.0026	0.0101	0.7965
rs10748614	10	C	T	0.00288306	23.8974	0.0844399	0.0172711	1.013e-06	8267	Sphingomyelin (d18:2/23:1) levels		-0.0142	0.0114	0.2113
rs10751655	11	C	T	0.00286867	23.7289	0.0971787	0.0199471	1.1057e-06	8250	X-23644 levels		0.0085	0.0114	0.4529
rs10751896	10	C	T	0.00255953	21.1267	0.070443	0.0153239	4.28763e-06	8235	Serine to pyruvate ratio		-0.0158	0.0086	0.0667
rs10752124	10	C	T	0.00313082	23.1341	-0.0804147	0.0167167	1.50605e-06	7368	Behenoylcarnitine (C22) levels		0.0084	0.0081	0.3018
rs10753544	1	C	T	0.00247435	20.3821	0.068847	0.0152478	6.32521e-06	8219	5,6-dihydrothymine levels		0.0136	0.0083	0.1024
rs10753629	1	G	T	0.0032073	21.8863	0.0792434	0.0169361	2.88327e-06	6804	1,2-dilinoleoyl-GPE (18:2/18:2) levels		-0.0044	0.0086	0.6097
rs10753956	1	T	C	0.00249734	20.557	-0.118047	0.0260329	5.7729e-06	8213	Adenosine 5'-monophosphate (AMP) to glutamate ratio		-0.0299	0.014	0.03241
rs1075403	19	G	T	0.00254284	19.8898	-0.064741	0.0145147	8.18165e-06	7804	Glucuronate to androsterone glucuronide ratio		-0.005	0.0085	0.5531
rs10754714	1	G	C	0.00247748	19.6331	-0.0754222	0.0170196	9.35805e-06	7907	Mannose to N-acetylglucosamine to N-acetylgalactosamine ratio		0.008	0.0104	0.4435
rs1075485	17	A	G	0.00626574	48.8656	0.121083	0.0173191	2.72358e-12	7752	X-23974 levels		-0.0169	0.0093	0.06987
rs1075485	17	A	G	0.00301074	24.9468	0.0814206	0.0162995	5.87499e-07	8263	X-23782 levels		-0.0169	0.0093	0.06987
rs10754913	1	C	A	0.00303707	23.1917	0.0878503	0.0182398	1.46161e-06	7615	Thyroxine to taurocholate ratio		-0.0103	0.0092	0.2654
rs10755046	2	A	T	0.002938	23.5084	0.080703	0.0166427	1.23986e-06	7980	Glutamine conjugate of C6H10O2 (1) levels		0.0016	0.009	0.8599
rs10756523	9	G	A	0.00237504	19.6146	-0.0699885	0.015801	9.45154e-06	8241	Phenylpyruvate levels		0.0084	0.0083	0.3107
rs10756606	9	T	C	0.0024475	20.0991	-0.0823996	0.0183774	7.3341e-06	8194	Mannose to trans-4-hydroxyproline ratio		-0.0011	0.0094	0.9075
rs10757444	9	A	G	0.00293322	24.2644	0.080588	0.0163581	8.37259e-07	8250	N-acetylglycine levels		0.008	0.0092	0.3851
rs10757690	9	C	G	0.00268591	20.9257	-0.0733088	0.0160236	4.76133e-06	7772	Pregnenolone sulfate levels		0.0055	0.0089	0.5378
rs10758265	9	A	G	0.00262585	21.7756	-0.066802	0.0143137	3.05613e-06	8273	Sphingomyelin (d18:2/24:1, d18:1/24:2) levels		-0.0055	0.0083	0.5095
rs10758265	9	A	G	0.00315002	26.0666	-0.0775249	0.0151826	3.28765e-07	8251	Glycosyl ceramide (d18:2/24:1, d18:1/24:2) levels		-0.0055	0.0083	0.5095
rs10758593	9	A	G	0.0027648	22.8756	0.0745459	0.0155842	1.72339e-06	8253	Glutamine levels		0.0222	0.0084	0.008456
rs10758663	9	A	C	0.00390682	21.2972	-0.108734	0.0235572	3.91726e-06	5432	N-acetylalliin levels		-0.0119	0.0102	0.2426
rs10758909	9	A	G	0.00245588	20.2444	0.0894477	0.0198776	6.79743e-06	8225	Phosphate to EDTA ratio		-0.0212	0.0105	0.04397
rs1075897	9	T	C	0.00379915	26.6001	-0.270783	0.0524949	2.49227e-07	6977	5-hydroxy-2-methylpyridine sulfate levels		0.0223	0.027	0.4083
rs10759321	9	G	T	0.00252984	19.5723	0.0916319	0.0207095	9.66118e-06	7719	Fructose to sucrose ratio		0.0109	0.0104	0.2921
rs10761723	10	T	C	0.00266889	22.0023	0.0694401	0.0148021	2.7156e-06	8224	Dimethylglycine levels		0.0024	0.008	0.7627
rs10761737	10	C	T	0.00333542	24.42	0.0807894	0.0163464	7.71977e-07	7299	Spermidine to N-acetylputrescine ratio		-0.0002	0.0082	0.9796
rs10761741	10	T	G	0.00332691	24.521	0.0811663	0.0163888	7.3245e-07	7348	Spermidine levels		-0.0031	0.0081	0.7001
rs10761980	10	A	G	0.00255598	20.9973	-0.106031	0.0231365	4.58685e-06	8196	3-phosphoglycerate levels		-0.0167	0.0118	0.1569
rs10762405	10	G	A	0.00518176	37.878	0.107632	0.0174859	7.48994e-10	7274	Glycosyl-N-tricosanoyl-sphingadienine (d18:2/23:0) levels		0.0182	0.009	0.04212
rs10762589	10	T	C	0.00318377	24.9127	-0.0883667	0.017702	5.97844e-07	7802	N-acetylglutamate levels		-0.0049	0.0092	0.5944
rs10762752	10	G	A	0.00270073	21.0334	0.0790958	0.0172442	4.50076e-06	7769	Cholate to adenosine 5'-monophosphate (AMP) ratio		-0.0175	0.0085	0.03939
rs10762982	10	T	C	0.00261863	19.5836	-0.102571	0.023175	9.60368e-06	7461	X-12707 levels		0.012	0.0121	0.3243
rs10764172	10	T	C	0.00276507	22.1431	-0.0911019	0.0193577	2.52338e-06	7988	X-23593 levels		0.0061	0.0107	0.569
rs10765739	11	C	A	0.0024419	20.244	0.0716839	0.0159302	6.79895e-06	8272	Arachidonate (20:4n6) levels		-0.0109	0.0085	0.1968
rs10765788	11	C	A	0.00265062	19.6295	0.0738871	0.0166746	9.37474e-06	7388	Paraxanthine to 5-acetylamino-6-formylamino-3-methyluracil ratio		-0.0013	0.0083	0.8742
rs10765927	11	C	T	0.00483494	22.6354	0.184434	0.0387573	1.94856e-06	4661	Tauro-beta-muricholate levels		0.0234	0.0158	0.1379
rs10766467	11	C	T	0.0156349	131.085	-0.170109	0.0148559	2.33439e-30	8255	2-hydroxy-4-(methylthio)butanoic acid levels		0.0195	0.0082	0.01775
rs10766649	11	G	A	0.00248735	20.5468	0.0701863	0.015482	5.80417e-06	8242	Sphingomyelin (d18:1/21:0, d17:1/22:0, d16:1/23:0) levels		0.0186	0.009	0.03801
rs10766713	11	C	T	0.00447595	20.5426	-0.104451	0.0230404	5.80497e-06	4571	Adenosine 5'-diphosphate (ADP) to fructose ratio		0.0069	0.0094	0.4644
rs10766713	11	C	T	0.00427989	19.5916	-0.102485	0.0231489	9.54657e-06	4560	Adenosine 5'-diphosphate (ADP) to choline phosphate ratio		0.0069	0.0094	0.4644
rs1076775	1	G	A	0.00282367	22.4155	-0.0750039	0.01584	2.18959e-06	7918	12,13-DiHOME levels		0.0025	0.0091	0.7805
rs10768189	11	A	G	0.00245129	20.204	0.0728368	0.0162024	6.9425e-06	8224	Tryptophan to pyruvate ratio		0.0114	0.0081	0.1592
rs10769086	11	A	G	0.0032024	20.9371	-0.0921052	0.0201261	4.7302e-06	6519	Dihydrocaffeate sulfate (2) levels		-0.0128	0.0096	0.1835
rs10769857	11	G	A	0.00264381	21.4371	-0.0734024	0.0158516	3.64607e-06	8089	Pyridoxate levels		0.0038	0.0084	0.6505
rs10769884	11	C	T	0.00243492	20.1054	0.118554	0.0264367	7.30993e-06	8239	S-methylcysteine levels		-0.0313	0.0144	0.02992
rs10770141	11	G	A	0.00305047	22.8231	-0.077317	0.0161819	1.77048e-06	7461	X-12707 levels		-0.0564	0.0082	4.829e-12
rs10770795	12	G	A	0.00367214	30.4731	-0.123356	0.0223434	3.37226e-08	8270	1-arachidonoyl-GPE (20:4n6) levels		-0.0089	0.0111	0.4249
rs10770795	12	G	A	0.0138809	103.193	-0.244657	0.0240809	2.9967e-24	7333	Taurodeoxycholic acid 3-sulfate levels		-0.0089	0.0111	0.4249
rs10770795	12	G	A	0.0109002	86.6084	-0.20802	0.0223496	1.30811e-20	7861	Eicosenedioate (C20:1-DC) levels		-0.0089	0.0111	0.4249
rs10770795	12	G	A	0.00269369	22.2803	-0.100526	0.0212944	2.34956e-06	8251	X-11372 levels		-0.0089	0.0111	0.4249
rs10770824	12	G	C	0.00278739	23.0295	0.0835212	0.0174021	1.59076e-06	8241	Phosphate to proline ratio		0.011	0.0095	0.2461
rs10772031	12	G	A	0.00245566	20.2008	0.135321	0.0301043	6.95529e-06	8208	Mannose to mannitol to sorbitol ratio		0.0118	0.0154	0.4429
rs10772408	12	C	T	0.00244813	19.9693	0.068965	0.015431	7.84899e-06	8139	4-ethylphenylsulfate levels		0.0098	0.0081	0.2244
rs10772906	12	A	G	0.00254934	21.0475	0.0684034	0.0149082	4.46845e-06	8237	3-amino-2-piperidone levels		-0.006	0.0093	0.5171
rs10773809	12	A	G	0.00245053	20.2026	0.0733459	0.0163162	6.9475e-06	8226	Phosphate to tyrosine ratio		0.0028	0.0088	0.75
rs10773933	12	G	C	0.00241741	19.7811	-0.137977	0.031019	8.66201e-06	8165	Glycolithocholate sulfate levels		0.0126	0.0161	0.4337
rs10773957	12	C	T	0.00256751	20.9147	-0.0874255	0.0191143	4.78874e-06	8127	Phenylacetylcarnitine levels		0.0192	0.0103	0.06291
rs10774020	12	C	T	0.0246129	208.508	0.226744	0.0157008	2.83582e-47	8265	3-aminoisobutyrate levels		0.0128	0.0085	0.1325
rs10774021	12	T	C	0.0178988	150.429	0.194878	0.0158871	1.37213e-34	8256	Imidazole lactate levels		0.0111	0.0084	0.1874
rs10774021	12	T	C	0.0653565	565.567	0.359328	0.0151076	4.82028e-125	8090	1-methyl-4-imidazoleacetate levels		0.0111	0.0084	0.1874
rs10774021	12	T	C	0.0141338	118.863	0.147532	0.0135304	1.10603e-27	8293	Glutamine degradant levels		0.0111	0.0084	0.1874
rs10774021	12	T	C	0.0689423	612.297	0.351263	0.0141938	3.28849e-135	8271	Deoxycarnitine levels		0.0111	0.0084	0.1874
rs10774038	12	T	C	0.00243949	20.0136	-0.0712615	0.0159272	7.66932e-06	8186	X-12798 levels		-0.0066	0.0082	0.4154
rs10774580	12	G	A	0.00517975	31.459	-0.10246	0.0182646	2.02565e-08	6044	Butyrylglycine levels		-0.0024	0.0083	0.7735
rs10774580	12	G	A	0.0027929	22.3022	-0.0740598	0.0156803	2.32269e-06	7965	Methylsuccinate levels		-0.0024	0.0083	0.7735
rs10774624	12	A	G	0.0024568	20.3259	0.0650036	0.0144165	6.51427e-06	8255	Sphingomyelin (d18:1/20:1, d18:2/20:0) levels		0.0194	0.0083	0.01978
rs10774628	12	G	A	0.00256082	21.0629	0.0737158	0.0160601	4.43283e-06	8206	Glycine to serine ratio		-0.0012	0.0091	0.8924
rs10774689	12	G	A	0.00263887	21.7595	0.0732327	0.0156974	3.0819e-06	8226	Phosphate to tyrosine ratio		0.0112	0.0094	0.2326
rs10774885	12	A	G	0.00326239	21.3796	0.0883524	0.0191052	3.75474e-06	6534	X-12407 levels		-0.0044	0.0093	0.6372
rs10775444	18	A	G	0.00280401	23.1672	-0.0805044	0.0167236	1.48065e-06	8241	Phenylpyruvate levels		0.0026	0.0092	0.7812
rs10775444	18	A	G	0.00243994	19.9953	-0.0735921	0.0164556	7.74305e-06	8177	Phenylpyruvate to citrate ratio		0.0026	0.0092	0.7812
rs10775495	18	G	A	0.00244194	20.2222	0.0756495	0.0168205	6.8767e-06	8263	Bilirubin (E,E) levels		0.0085	0.0093	0.361
rs1077697	14	T	C	0.00369541	30.3999	0.0860267	0.0156007	3.50183e-08	8198	Erythronate levels		0.008	0.0093	0.3892
rs1077697	14	T	C	0.00275974	21.9674	0.0782654	0.0166965	2.76527e-06	7940	N-acetylglucosamine/n-acetylgalactosamine levels		0.008	0.0093	0.3892
rs1077697	14	T	C	0.0035047	28.8537	0.0797076	0.014837	7.7779e-08	8206	Hydroxyasparagine levels		0.008	0.0093	0.3892
rs1077697	14	T	C	0.00280686	23.1317	0.0724626	0.0150646	1.50838e-06	8220	N,n,n-trimethyl-alanylproline betaine (tmap) levels		0.008	0.0093	0.3892
rs1077697	14	T	C	0.00289762	23.8818	0.0791804	0.0162006	1.02126e-06	8220	N-acetyl-L-alanine levels		0.008	0.0093	0.3892
rs1077697	14	T	C	0.00240476	19.8557	0.0662426	0.0148642	8.33045e-06	8239	Creatinine levels		0.008	0.0093	0.3892
rs10777331	12	C	T	0.00272525	21.0499	-0.137508	0.0299672	4.46185e-06	7705	X-12193 levels		0.0226	0.0152	0.1355
rs10778301	12	A	G	0.00244467	20.2473	-0.0693898	0.0154191	6.78686e-06	8264	1,2-dipalmitoyl-gpc (16:0/16:0) levels		-0.0062	0.008	0.441
rs10778301	12	A	G	0.00308263	25.5691	-0.0784508	0.0155127	4.25439e-07	8271	1-palmitoyl-2-stearoyl-gpc (16:0/18:0) levels		-0.0062	0.008	0.441
rs1077834	15	C	T	0.0437945	378.173	0.357376	0.018375	2.96619e-84	8259	1-stearoyl-2-arachidonoyl-GPE (18:0/20:4) levels		0.0184	0.0097	0.05689
rs1077834	15	C	T	0.00255084	21.0215	0.0842522	0.0183737	4.52965e-06	8222	1-(1-enyl-palmitoyl)-2-oleoyl-gpc (p-16:0/18:1) levels		0.0184	0.0097	0.05689
rs1077834	15	C	T	0.0467401	398.09	0.37044	0.0185641	1.36663e-88	8121	1-oleoyl-2-arachidonoyl-GPE (18:1/20:4) levels		0.0184	0.0097	0.05689
rs1077835	15	G	A	0.00564031	45.7811	0.129118	0.0190805	1.31463e-11	8073	2-stearoyl-GPE (18:0) levels		0.0185	0.0097	0.05478
rs1077835	15	G	A	0.00283558	22.0155	0.0908698	0.0193642	2.69656e-06	7744	Linoleoyl-arachidonoyl-glycerol (18:2/20:4) [2] levels		0.0185	0.0097	0.05478
rs1077835	15	G	A	0.00285277	21.8775	-0.0909591	0.0194442	2.89759e-06	7649	Phosphate to linoleoyl-arachidonoyl-glycerol (18:2 to 20:4) [2] ratio		0.0185	0.0097	0.05478
rs10778408	12	C	T	0.00253623	20.2092	-0.0733065	0.0163047	6.92358e-06	7950	Sulfate of piperine metabolite C16H19NO3 (2) levels		0.0181	0.0087	0.03823
rs10779300	1	G	T	0.00248989	20.508	-0.0751455	0.0165916	5.92277e-06	8218	Trimethylamine n-oxide levels		0.0147	0.0089	0.09895
rs1077989	14	C	A	0.00499115	40.9722	-0.099282	0.0155086	1.53635e-10	8170	1-(1-enyl-palmitoyl)-GPC (p-16:0) levels		-0.0096	0.0084	0.2548
rs1077989	14	C	A	0.00506414	41.8391	-0.0972617	0.0150348	9.85995e-11	8222	1-(1-enyl-palmitoyl)-2-oleoyl-gpc (p-16:0/18:1) levels		-0.0096	0.0084	0.2548
rs1077989	14	C	A	0.0595393	511.597	-0.329199	0.0145526	2.67234e-113	8083	1-(1-enyl-palmitoyl)-2-palmitoleoyl-GPC (P-16:0/16:1) levels		-0.0096	0.0084	0.2548
rs1077989	14	C	A	0.0643873	568.714	-0.356841	0.0149615	9.99467e-126	8266	1-(1-enyl-palmitoyl)-2-palmitoyl-GPC (P-16:0/16:0) levels		-0.0096	0.0084	0.2548
rs1078036	18	C	T	0.00345714	27.8432	0.0943887	0.0178857	1.31081e-07	8028	5alpha-pregnan-3beta,20alpha-diol monosulfate (2) levels		-0.0237	0.0096	0.01312
rs10780614	9	T	C	0.00262607	21.6484	0.0764299	0.0164247	3.26563e-06	8224	Dimethylglycine levels		0.0118	0.009	0.1898
rs10781331	9	G	A	0.0044197	20.847	0.100936	0.022102	4.95124e-06	4698	Catechol glucuronide levels		-0.0016	0.0088	0.8575
rs10781621	12	G	A	0.00250123	20.6191	0.07099	0.0156318	5.58887e-06	8225	Histidine to asparagine ratio		0.0338	0.0081	2.728e-05
rs10781642	12	C	T	0.00293002	23.9263	0.114794	0.0234654	9.97933e-07	8144	N-acetylglucosaminylasparagine levels		-0.0131	0.014	0.3505
rs10782533	1	T	C	0.00264723	21.6003	0.072891	0.0156816	3.34866e-06	8140	Palmitoyl-sphingosine-phosphoethanolamine (d18:1/16:0) levels		0.0097	0.0087	0.2654
rs10782812	1	C	T	0.00260285	21.3416	0.196712	0.0425759	3.8323e-06	8180	X-12026 levels		0.013	0.0243	0.5915
rs10783298	12	G	A	0.00248233	19.9031	-0.122425	0.0274382	8.12494e-06	8000	Arachidonate (20:4n6) to caffeine ratio		-0.008	0.0136	0.5575
rs10783716	12	A	G	0.00263723	21.7644	-0.063077	0.013519	3.0739e-06	8233	N-acetylcarnosine levels		0.004	0.0093	0.6692
rs10785350	12	T	C	0.00460728	21.0787	0.111842	0.024355	4.3867e-06	4556	Adenosine 5'-diphosphate (ADP) to oxalate (ethanedioate) ratio		-0.0091	0.0095	0.34
rs10786117	10	T	C	0.00302725	19.7824	0.150101	0.0337425	8.65034e-06	6517	Alliin levels		0.0347	0.0202	0.08666
rs10786187	10	G	A	0.00844516	70.1468	0.129488	0.0154587	5.45942e-17	8238	3-hydroxy-2-ethylpropionate levels		0.0063	0.0081	0.4367
rs10786415	10	G	A	0.0052984	43.4919	-0.104477	0.0158403	4.23459e-11	8167	X-25810 levels		0.0123	0.0085	0.1475
rs10786430	10	C	A	0.00252391	19.5567	0.131364	0.0297011	9.7391e-06	7731	Gulonate levels		-0.0021	0.0164	0.8981
rs10787780	10	C	T	0.00265771	19.7861	-0.0740131	0.0166368	8.63711e-06	7427	Cytidine to N-acetylglucosamine to N-acetylgalactosamine ratio		-0.0043	0.0084	0.6088
rs10788817	1	G	C	0.00595842	49.1759	0.107101	0.0152709	2.3263e-12	8206	3-hydroxylaurate levels		0.0071	0.0086	0.4115
rs10788817	1	G	C	0.00835141	69.5046	0.124544	0.014937	7.55733e-17	8255	Tetradecadienoate (14:2) levels		0.0071	0.0086	0.4115
rs10789114	1	C	T	0.00711034	59.2165	-0.12313	0.0159989	1.40219e-14	8271	1-palmitoyl-2-stearoyl-gpc (16:0/18:0) levels		0.0146	0.0086	0.0879
rs10789117	1	C	A	0.00316083	26.1849	-0.0805466	0.0157387	3.09195e-07	8260	1-stearoyl-GPI (18:0) levels		0.0145	0.0086	0.08933
rs1078959	20	A	G	0.00379736	20.866	-0.103107	0.0225678	4.90574e-06	5476	X-18345 levels		-0.0009	0.0095	0.9261
rs10791293	11	C	A	0.00397897	19.5549	0.0931491	0.0210602	9.73388e-06	4897	X-21312 levels		-0.0039	0.0087	0.6559
rs10791908	11	C	T	0.00444977	27.0057	-0.0938986	0.0180659	2.01938e-07	6044	Butyrylglycine levels		-0.0183	0.0081	0.0237
rs10794129	10	T	C	0.00252758	20.913	-0.0799218	0.0174745	4.79371e-06	8255	S-methylcysteine sulfoxide levels		0.0039	0.0094	0.6764
rs1079443	7	T	C	0.00352127	20.7782	-0.157988	0.0346534	5.13751e-06	5882	3-hydroxypyridine glucuronide levels		-0.0322	0.0181	0.07478
rs10794918	10	G	C	0.00319536	19.5221	0.0983884	0.0222643	9.91106e-06	6092	X-17367 levels		0.0057	0.0102	0.5794
rs10795001	10	C	T	0.00278421	22.6709	0.185737	0.0390041	1.91704e-06	8122	2'-o-methylcytidine levels		0.0132	0.0211	0.5315
rs10795313	10	C	T	0.00281762	20.833	-0.0889487	0.0194852	4.9966e-06	7375	N-oleoyltaurine levels		-0.0019	0.0096	0.8419
rs10795860	10	A	G	0.0025123	20.7434	0.0905585	0.0198809	5.2372e-06	8238	Urea levels		0.0112	0.011	0.3061
rs10798284	1	T	C	0.0026787	21.8256	0.0854295	0.018284	2.97767e-06	8128	Heptenedioate (C7:1-DC) levels		0.0025	0.0097	0.7946
rs10798945	1	T	C	0.00419568	34.2167	-0.103264	0.0176513	4.90998e-09	8123	Glycochenodeoxycholate 3-sulfate levels		0.0112	0.0098	0.251
rs10799480	1	G	A	0.00753839	62.8388	0.121277	0.0152972	2.22602e-15	8275	Behenoyl dihydrosphingomyelin (d18:0/22:0) levels		-0.0134	0.0082	0.1042
rs10799691	1	G	C	0.00313429	26.0618	-0.0883708	0.0173083	3.29589e-07	8291	Methionine to phosphate ratio		0.0067	0.01	0.5017
rs10800076	1	C	G	0.00287548	22.4214	0.084618	0.017868	2.18261e-06	7777	Indoleacetoylcarnitine levels		-0.0069	0.0094	0.4625
rs10800317	1	T	C	0.00239669	19.7313	-0.0746244	0.0167977	8.8903e-06	8215	Palmitate (16:0) to myristate (14:0) ratio		0.0014	0.0096	0.8861
rs10800887	1	C	T	0.00264838	21.9443	0.0743202	0.0158633	2.79909e-06	8266	1-(1-enyl-palmitoyl)-2-palmitoyl-GPC (P-16:0/16:0) levels		0.0096	0.0085	0.2598
rs10801699	1	C	T	0.00482098	40.0627	-0.0981496	0.0155048	2.44726e-10	8272	X-23639 levels		-0.0099	0.0083	0.2351
rs10802092	1	T	A	0.00266821	22.0262	0.0695791	0.0148237	2.68229e-06	8235	Phenyllactate (PLA) levels		0.0039	0.0083	0.6364
rs10802092	1	T	A	0.0163044	136.011	0.174872	0.0149927	1.95116e-31	8208	Alpha-hydroxyisovalerate levels		0.0039	0.0083	0.6364
rs10802092	1	T	A	0.00879492	73.1486	0.126041	0.0147352	1.19172e-17	8246	2-hydroxy-3-methylvalerate levels		0.0039	0.0083	0.6364
rs10802946	1	T	C	0.00271777	22.4691	0.0732263	0.0154462	2.12944e-06	8247	Retinol (Vitamin A) levels		-0.0119	0.0085	0.1589
rs10805120	4	T	C	0.0024294	20.1377	-0.0647252	0.0144217	7.18807e-06	8271	Deoxycarnitine levels		0.0041	0.0085	0.6281
rs10805776	5	T	C	0.00251961	20.8595	0.083171	0.0182082	4.92929e-06	8260	Sphingomyelin (d18:2/21:0, d16:2/23:0) levels		-0.0084	0.0121	0.4845
rs10806401	6	C	T	0.0026148	21.4137	0.0727698	0.0157236	3.6909e-06	8170	3-hydroxyisobutyrate to phosphate ratio		0.0092	0.0084	0.273
rs1080669	19	T	C	0.00261808	21.5535	-0.105885	0.0228046	3.43172e-06	8213	Iminodiacetate (IDA) levels		0.0121	0.0113	0.2837
rs10806995	6	G	A	0.00242333	19.9827	-0.066028	0.0147689	7.79437e-06	8228	Dehydroepiandrosterone sulfate (DHEAS) levels		0.0039	0.0088	0.6592
rs10808427	8	C	T	0.00274751	22.8589	-0.0773966	0.0161861	1.73851e-06	8299	N6-methyllysine levels		-0.0085	0.0089	0.335
rs10808855	8	C	T	0.00239935	19.8422	-0.0702937	0.0157786	8.3898e-06	8252	Bilirubin degradation product, C16H18N2O5 (2) levels		0.0048	0.0083	0.5656
rs10808894	8	T	A	0.00240879	19.8143	0.147132	0.0330495	8.51272e-06	8208	Alpha-hydroxyisovalerate levels		-0.0246	0.0174	0.1584
rs10809267	9	T	G	0.00274855	21.3462	-0.0792331	0.0171471	3.82295e-06	7747	Cholate to bilirubin (Z,Z) ratio		-0.0193	0.0086	0.02482
rs10809858	9	G	A	0.00242982	20.0802	0.079386	0.0177136	7.40761e-06	8246	2-hydroxy-3-methylvalerate levels		-0.0094	0.0108	0.3823
rs10809860	9	A	C	0.002606	21.3597	-0.0745195	0.016122	3.79652e-06	8177	Phenylpyruvate to citrate ratio		0.0132	0.0087	0.1318
rs10809965	9	T	C	0.00242388	20.0383	0.160233	0.0357906	7.57117e-06	8249	1-(1-enyl-stearoyl)-GPE (p-18:0) levels		0.0339	0.0183	0.06353
rs10810120	9	C	T	0.00295277	24.3703	-0.119238	0.0241508	7.92472e-07	8231	1-stearoyl-2-linoleoyl-gpc (18:0/18:2) levels		-0.0199	0.0123	0.1061
rs10810172	9	C	T	0.00377947	19.6785	-0.10075	0.0227073	9.12759e-06	5189	(2,4 or 2,5)-dimethylphenol sulfate levels		0.0132	0.009	0.1448
rs10810595	9	C	T	0.00245511	20.3045	-0.126105	0.0279823	6.58704e-06	8252	Dopamine 3-o-sulfate levels		-0.0165	0.015	0.2712
rs10810926	9	T	G	0.00298261	24.6711	0.102442	0.020622	6.77843e-07	8249	Phenol sulfate levels		-0.0027	0.0111	0.8104
rs10810975	9	A	G	0.00270102	22.3952	0.0735261	0.015535	2.213e-06	8271	1-palmitoyl-2-stearoyl-gpc (16:0/18:0) levels		-0.0243	0.008	0.002364
rs10811198	9	G	T	0.00358209	29.1372	-0.108295	0.02006	6.71767e-08	8107	Salicylate to oxalate (ethanedioate) ratio		0.0163	0.0108	0.1325
rs10811820	9	A	G	0.00243394	20.1315	0.147896	0.0329584	7.21143e-06	8253	Aspartate levels		0.0259	0.0206	0.209
rs10811951	9	A	T	0.00402395	23.1221	-0.293579	0.0610429	1.51389e-06	5725	X-12830 levels		0.0136	0.0228	0.5514
rs10812038	9	A	G	0.002715	22.231	0.0774761	0.0164299	2.41045e-06	8168	Mannose to glycerol ratio		0.0266	0.0103	0.01002
rs10812038	9	A	G	0.00239342	19.5675	0.077591	0.0175384	9.68572e-06	8158	Alpha-tocopherol to glycerol ratio		0.0266	0.0103	0.01002
rs10812038	9	A	G	0.00254587	20.835	-0.0750835	0.0164473	4.99253e-06	8165	Glycerol to palmitoylcarnitine (C16) ratio		0.0266	0.0103	0.01002
rs10812806	9	T	A	0.00283995	23.5533	0.0801307	0.016509	1.21145e-06	8272	Caprate (10:0) levels		0.0049	0.0088	0.5819
rs10812806	9	T	A	0.00259027	21.1941	0.0779544	0.0169309	4.13939e-06	8163	Caprylate (8:0) levels		0.0049	0.0088	0.5819
rs10812806	9	T	A	0.00264135	21.7509	-0.0750471	0.0160895	3.09596e-06	8215	Palmitate (16:0) to myristate (14:0) ratio		0.0049	0.0088	0.5819
rs10813109	9	A	G	0.00285026	23.5705	-0.0755166	0.0155527	1.20058e-06	8248	Alanine to asparagine ratio		-0.0045	0.0084	0.5923
rs10813363	9	G	A	0.00253799	20.9256	-0.0820513	0.0179347	4.76183e-06	8226	Beta-cryptoxanthin (Carotenoid) levels		0.0194	0.0098	0.04739
rs10814884	9	G	C	0.00374721	20.9881	-0.0816704	0.0178238	4.60311e-06	5582	17alpha-hydroxypregnanolone glucuronide levels		0.0069	0.013	0.5934
rs10815512	9	C	T	0.00256202	20.1943	0.128484	0.0285877	6.97784e-06	7864	Bilirubin degradation product, C16H18N2O5 (1) levels		-0.0158	0.0154	0.3048
rs10815617	9	C	T	0.00238024	19.7912	0.0679443	0.0152709	8.61643e-06	8297	Stachydrine levels		-0.0077	0.0081	0.3408
rs10815617	9	C	T	0.00264293	21.9865	0.0719868	0.0153505	2.73833e-06	8299	N-methylproline levels		-0.0077	0.0081	0.3408
rs10815677	9	T	C	0.00257593	21.2702	0.259873	0.0563408	3.97823e-06	8238	Phosphate to citrate ratio		0.0232	0.0235	0.3222
rs10816075	9	T	C	0.00272299	22.4168	0.0973711	0.0205632	2.18817e-06	8212	Glycerophosphorylcholine (GPC) levels		0.0004	0.0104	0.9671
rs10816150	9	A	G	0.00254451	21.0891	0.0963229	0.0209724	4.37254e-06	8269	Palmitoyl dihydrosphingomyelin (d18:0/16:0) levels		0.0071	0.0115	0.5397
rs10816599	9	C	G	0.00319368	19.8354	-0.0798868	0.0179343	8.41273e-06	6193	N-acetylkynurenine (2) levels		-0.0179	0.0084	0.03288
rs10816697	9	T	C	0.00274521	22.7158	0.0719765	0.0150999	1.87282e-06	8254	Uridine to pseudouridine ratio		-0.0001	0.0086	0.9945
rs10816970	9	T	C	0.00281093	21.7221	0.0922066	0.0197813	3.14221e-06	7708	1-palmitoyl-GPG (16:0) levels		-0.0043	0.0106	0.687
rs10817103	9	T	C	0.00322284	19.9654	0.122945	0.0275107	7.85812e-06	6177	Glycine conjugate of C10H12O2 levels		0.0117	0.0138	0.3981
rs10817938	9	C	T	0.00407861	23.4375	0.242947	0.0501742	1.28487e-06	5725	X-12830 levels		-0.008	0.0227	0.7228
rs10818417	9	T	C	0.00284506	20.6028	0.0845471	0.0186241	5.63476e-06	7223	N-acetylisoleucine levels		0.0027	0.0092	0.7709
rs10818449	9	G	A	0.00251638	20.6158	-0.0739545	0.0162859	5.59847e-06	8174	X-18922 levels		0.0054	0.0101	0.5965
rs10818729	9	C	T	0.00244143	20.2107	-0.0744274	0.0165535	6.91823e-06	8260	Hippurate levels		-0.0195	0.0087	0.02447
rs10818896	9	C	T	0.00269031	22.2064	-0.121131	0.0257018	2.44165e-06	8234	3-carboxy-4-methyl-5-pentyl-2-furanpropionate (3-CMPFP) levels		-0.0002	0.0141	0.9876
rs10819244	9	A	G	0.00238013	19.6495	0.115933	0.0261504	9.27886e-06	8238	Bilirubin (E,Z or Z,E) levels		0.0225	0.0133	0.09055
rs10820721	9	A	G	0.00504842	41.7897	-0.120348	0.0186145	1.01094e-10	8238	3-hydroxy-2-ethylpropionate levels		0.0009	0.0103	0.9284
rs10820752	9	C	G	0.0032363	26.7699	-0.0892208	0.0172421	2.28426e-07	8247	2-hydroxypalmitate levels		0.0056	0.0093	0.5456
rs10821267	9	A	G	0.00273403	22.5819	-0.125742	0.0264574	2.00773e-06	8239	S-methylcysteine levels		-0.0065	0.0134	0.6275
rs10821696	10	C	G	0.00517414	25.3031	-0.107695	0.0214052	4.8726e-07	4867	X-12839 levels		0.0027	0.0088	0.7598
rs10821702	10	T	C	0.00514031	21.1635	-0.101598	0.0220793	4.19445e-06	4098	X-25217 levels		-0.003	0.0082	0.7151
rs10821960	10	G	A	0.00247791	20.5109	-0.0768144	0.0169589	5.91365e-06	8259	3-(4-hydroxyphenyl)lactate levels		0.0041	0.0093	0.6584
rs10822089	10	G	A	0.00272412	20.8883	-0.072954	0.0159603	4.85482e-06	7649	Deoxycholate levels		-0.0021	0.008	0.7912
rs10822115	10	C	T	0.00249505	19.9578	-0.0751733	0.0168249	7.8964e-06	7981	Cholesterol to oleoyl-linoleoyl-glycerol (18:1 to 18:2) [2] ratio		-0.0072	0.0086	0.3987
rs10822143	10	T	C	0.00314245	19.5163	0.0763037	0.0172694	9.94162e-06	6193	N-acetylkynurenine (2) levels		0.0035	0.0081	0.6696
rs10822145	10	T	C	0.0024176	19.9184	0.0682535	0.0152913	8.06128e-06	8221	Gamma-glutamyltyrosine levels		0.0027	0.008	0.733
rs10822155	10	A	C	0.00302933	24.8461	0.0770626	0.0154583	6.19006e-07	8179	Glucose to N-stearoyl-sphingosine (d18:1 to 18:0) ratio		-0.0031	0.0082	0.705
rs10822184	10	C	T	0.00253129	20.7382	0.0654251	0.014365	5.25145e-06	8174	Epiandrosterone sulfate levels		0.0024	0.008	0.7677
rs10822351	10	G	A	0.00253998	19.5491	0.0704294	0.015927	9.77876e-06	7679	X-11849 levels		-0.0018	0.0085	0.8306
rs10823297	10	C	T	0.00312604	20.3642	-0.224729	0.0497919	6.38084e-06	6496	2,3-dihydroxypyridine levels		-0.0094	0.0268	0.7252
rs10823315	10	T	C	0.00253949	20.7521	0.152365	0.0334427	5.21393e-06	8153	3-phosphoglycerate to phosphate ratio		0.0116	0.0178	0.5158
rs10823631	10	G	A	0.0045259	37.4175	0.0986998	0.0161334	9.49297e-10	8232	Glycosyl-N-behenoyl-sphingadienine (d18:2/22:0) levels		0.0152	0.0089	0.08619
rs10823750	10	G	A	0.00270367	22.3549	0.0709617	0.0150067	2.25992e-06	8248	Homostachydrine levels		0.0023	0.0084	0.782
rs10825823	10	G	T	0.00319628	23.1736	0.0843372	0.0175171	1.47515e-06	7229	N-stearoyl-sphingadienine (d18:2/18:0) levels		0.0058	0.009	0.5228
rs10826332	10	A	T	0.00299802	24.6276	-0.142187	0.0286481	6.9336e-07	8192	Carnitine levels		0.0297	0.0157	0.05772
rs10826337	10	A	G	0.0037683	31.2098	0.0874092	0.0156444	2.30689e-08	8253	Undecenoylcarnitine (C11:1) levels		0.0148	0.0083	0.0742
rs10826424	10	C	T	0.00303831	23.4145	0.101993	0.0210752	1.3018e-06	7685	Glutarate (C5-DC) to caprylate (8:0) ratio		-0.0061	0.0109	0.5738
rs10826666	10	T	C	0.00245928	20.312	0.116257	0.0257923	6.56134e-06	8241	X-24585 levels		-0.0102	0.0139	0.4623
rs10826753	10	T	C	0.00309598	25.4969	-0.076163	0.0150816	4.41655e-07	8212	Hypotaurine levels		0.0123	0.0083	0.1373
rs10827292	10	C	T	0.00291712	20.3392	-0.0797577	0.0176825	6.46607e-06	6954	Dihomo-linolenoyl-choline levels		0.0076	0.009	0.3958
rs10827479	10	T	C	0.00324391	20.0443	-0.0789527	0.017632	7.54125e-06	6161	Indoleacetylglutamine levels		0.0075	0.0083	0.3682
[truncated: 33,168 more rows]

## Sheet: ST3
Table ST3 98 suggestive causal associations of plasma metabolome on the risk of PCa (GWAS Catalog study accession id: GCST90274714)
[truncated: 491 more rows]

[truncated: 4 more sheets: ST4, ST5, ST6, ST7]
